# Supplementary material for: Quality of care of peptic ulcer disease worldwide: A systematic analysis for the global burden of disease study 1990–2019
Source: PLoS One. 2022 Aug 1;17(8):e0271284. doi: 10.1371/journal.pone.0271284 (PMC9342757; doi:10.1371/journal.pone.0271284)
Supplement: S1 Table — (XLSX) [file pone.0271284.s001.xlsx]

## Sheet: Supplementary Table 1
Nid	Title	Original or alternative title	Time period covered	Coverage type	Geography	Data type	Secondary data type	Provider	Dataset URL	Series or system	Summary	Keywords	Contributors	Funders	Authors	Journal	Volume	Issue	Pages	Publisher	Publication year	Suggested citation	Publication status	Microdata status	Last major update on	Collaborator data	Use considerations	Consideration notes	Created on	Created by	Last modified on
223466	A nationwide population-based cohort study shows reduced hospitalization for peptic ulcer disease associated with H pylori eradication and proton pump inhibitor use		01/1997 to 12/2006		Taiwan (Province of China)	Scientific literature						Peptic ulcer disease, Gastritis and duodenitis			Wu C-Y, Wu C-H, Wu M-S, Wang C-B, Cheng J-S, Kuo KN, Lin J-T	Clin Gastroenterol Hepatol	7	4	427â€“31		2009	Wu C-Y, Wu C-H, Wu M-S, Wang C-B, Cheng J-S, Kuo KN, Lin J-T. A nationwide population-based cohort study shows reduced hospitalization for peptic ulcer disease associated with H pylori eradication and proton pump inhibitor use. Clin Gastroenterol Hepatol. 2009; 7(4): 427â€“31.							2015-09-08 10:06:00	ntr2	2019-09-06 13:01:00
56099	Afghanistan Special Demographic and Health Survey 2010	Afghanistan Mortality Survey 2010	04/2010 to 12/2010	Country	Afghanistan	Survey	Community, Cross-sectional, Household, Individual, Interview, Nationally representative, Urban-rural representative, Verbal autopsy	Demographic and Health Surveys Program (DHS)	http://www.measuredhs.com/data/available-datasets.cfm	DHS Special Demographic and Health Survey (Special DHS)	The 2010 Afghanistan Special Demographic Health Survey collected data on mortality and causes of death, specifically focused on maternal mortality. The survey also collected information on causes and determinants of mortality for adults, child, and infants by age, sex, and wealth status. The sample of 22,351 women was drawn from a nationally representative sample of 24,032 households. The survey …	Abortion, Abortive outcome, Adult mortality, Age at first sex, Agriculture, Alcohol use, Anemia, Animal injuries, Antenatal care, Assets, Asthma, Birth control pills, Birth weight, Blood tests, Blood transfusions, Breastfeeding, Burns, Caesarean section, Cancers, Causes of death, Child mortality, Cleft lip and cleft palate, Community health clinics, Complete birth history, Condoms, Congenital ano…	Ministry of Public Health (Afghanistan), Central Statistics Organization (Afghanistan), ICF Macro, Indian Institute of Health Management Research (IIHMR), World Health Organization Regional Office for the Eastern Mediterranean (EMRO-WHO)	United States Agency for International Development (USAID), United Nations Children's Fund (UNICEF), Department for International Development (DFiD) (United Kingdom), Health Metrics Network						ICF International		Central Statistics Organization (Afghanistan), ICF Macro, Indian Institute of Health Management Research (IIHMR), Ministry of Public Health (Afghanistan), World Health Organization Regional Office for the Eastern Mediterranean (EMRO-WHO). Afghanistan Special Demographic and Health Survey 2010. Fairfax, United States of America: ICF International.					,		2012-05-11	admin	2021-08-05 13:00:00
93672	Algeria - Study of Causes of Death, TAHINA 2002	Ã‰tude des causes de dÃ©cÃ¨s TAHINA 2002	01/2002 to 12/2002	Country	Algeria	Report	Verbal autopsy	National Institute of Public Health (Algeria)	http://www.ands.dz/insp/tahina.html		This report provides numbers of deaths by cause (ICD-10) for Algeria in 2002. The study analyzed 13,358 deaths in 12 provinces (out of 48), based on data collected from death certificates received by the Ministry of Health and Population.Per the World Bank's Global Burden of Disease classification, this report divided deaths into three groups: (1) communicable diseases, perinatal, maternal and nu…	Abortion, Acute glomerulonephritis, Alzheimer's disease and other dementias, Anemia, Appendicitis, Asthma, Blood disorders, COPD, Cancers, Cardiovascular and circulatory diseases, Causes of death, Causes of morbidity, Cerebrovascular diseases, Cervix uteri cancer, Chronic kidney diseases, Cirrhosis of the liver, Colon and rectum cancers, Congenital anomalies, Death certificates, Diabetes, Digesti…	National Institute of Public Health (Algeria), Ministry of Health and Population (Algeria), Epidemiological Transition and Health Impact in North Africa (TAHINA)	International Cooperation Programme (INCO)						National Institute of Public Health (Algeria)	2008	Epidemiological Transition and Health Impact in North Africa (TAHINA), Ministry of Health and Population (Algeria), National Institute of Public Health (Algeria). Algeria - Study of Causes of Death, TAHINA 2002. Alger, Algeria: National Institute of Public Health (Algeria), 2008.							2013-06-05 16:41:00	jrh19	2021-08-05 13:10:00
627	Algeria Family Health Survey 2002-2003	EnquÃªte AlgÃ©rienne sur la SantÃ© de la Famille 2002-2003	09/2002 to 01/2003	Country	Algeria	Survey	Household	Ministry of Health, Population and Hospital Reform (Algeria)	http://www.sante.gov.dz/index.php/population		The Algeria Family Health Survey, part of the PAPFAM project, included five questionnaires:Household characteristicsReproductive healthPeople ages 60 and olderYoung adults ages 15-29Women ages 55-59The last three were optional modules for the PAPFAM project.Â Most of the survey was conducted in 2002, but the portion covering young adults was not completed until early 2003.The survey used a two-st…	Abortion, Abortive outcome, Adult mortality, Aged adults, Alcohol use, Anemia, Antenatal care, Anthropometry, Antibiotics, Ascariasis, Assets, Asthma, BCG vaccines, Back and neck pain, Birth control pills, Birth place, Birth weight, Breastfeeding, Breathing difficulty, Caesarean section, Cancers, Cardiovascular and circulatory diseases, Cataracts, Child anthropometry, Child health care, Child mor…	League of Arab States, National Office of Statistics (Algeria), Ministry of Health, Population and Hospital Reform (Algeria)	United Nations Population Fund (UNFPA), Arab Gulf Program for Development (AGFUND), United Nations Children's Fund (UNICEF), World Health Organization (WHO), International Planned Parenthood Federation, UN Social and Economic Commission for Western Asia (ESCWA), OPEC Fund for International Development (OFID), Islamic Organization for Medical Sciences (IOMS)								National Office of Statistics (Algeria), Ministry of Health, Population and Hospital Reform (Algeria), League of Arab States. Algeria Family Health Survey 2002-2003.					,		2011-12-16 13:48:00	admin	2021-08-05 12:20:00
126190	Algeria National Health Survey 2005	EnquÃªte Nationale SantÃ© 2005	06/2005 to 07/2005	Country	Algeria	Survey	Cross-sectional, Household, Individual, Interview, Urban-rural representative	National Institute of Public Health, Ministry of Health, Population, and Hospital Reform (Algeria)	http://www.ands.dz/insp/tahina.html		The sample of the 2005 National Health Survey in Algeria was designed to collect data from 4,818 households in 16 of Algeria's 48 provinces. The distribution of the sample corresponded to the national distribution of the population.Each head of the household was asked questions about socioeconomic factors and diseases affecting members of the household. The responses were then coded in ICD-10 by …	Alcohol use, Anthropometry, Assets, Asthma, Blood glucose, Blood pressure, COPD, Cancers, Cardiovascular and circulatory diseases, Causes of morbidity, Cerebrovascular diseases, Cholesterol, Cholesterol tests, Chronic kidney diseases, Cooking fuels, Diabetes, Diet, Disability, Education, Education expenditures, Electricity, Employment, Family composition, Family size, Glucose tests, Health care a…	National Institute of Public Health, Ministry of Health, Population, and Hospital Reform (Algeria)									National Institute of Public Health, Ministry of Health, Population, and Hospital Reform (Algeria). Algeria National Health Survey 2005.							2013-12-19 16:46:00	elnel	2021-08-05 14:20:00
209357	Analysis of vacA/cagA genotypes/status in Helicobacter pylori isolates from Iranian children and their association with clinical outcome		01/1997 to 12/2009	Subnational	Iran (Islamic Republic of), TehrÄn	Scientific literature						Gastritis and duodenitis, Peptic ulcer disease			Falsafi T, Khani A, Mahjoub F, Asgarani E, Sotoudeh N	Turk J Med Sci	45	1	170â€“7		2015	Falsafi T, Khani A, Mahjoub F, Asgarani E, Sotoudeh N. Analysis of vacA/cagA genotypes/status in Helicobacter pylori isolates from Iranian children and their association with clinical outcome. Turk J Med Sci. 2015; 45(1): 170â€“7.							2015-06-24 10:38:00	ntr2	2021-07-20 16:30:00
174085	Argentina Hospital Discharges by Diagnosis 2011	Egresos de Establecimientos Oficiales por Diagnostico 2011	01/2011 to 12/2011	Country	Argentina	Administrative data	Discharge, Inpatient, Subnationally representative	Directorate of Health Statistics and Information, Ministry of Health (Argentina)	http://deis.msal.gov.ar/index.php/serie-11-estadisticas-de-servicios-de-salud/	Argentina Hospital Statistics Reporting	This report is part of Series 11, which replaced Series 4 after 2003. Its introduction coincides with the 2005 reformulation of the Health Service Statistics Subsystem that generates the inpatient morbidity statistics within the HMIS.Â The report gives discharge data for public sector and inpatient care facilities in 2011. National university facilities and the private and social insurance fund s…	Adverse effects of medical treatments, Alcohol use disorders, Asthma, Breast cancer, COPD, Cancers, Causes of morbidity, Cerebrovascular diseases, Chagas disease, Congenital anomalies, Diabetes, Digestive diseases, Epilepsy, Gall bladder and bile duct disease, HIV and AIDS, Health care use, Heart disease, Hepatitis, Hospitals, Hyperplasia of prostate, ICD-10, Infectious diseases, Intestinal infec…	Directorate of Health Statistics and Information, Ministry of Health (Argentina)							Directorate of Health Statistics and Information, Ministry of Health (Argentina)	2013	Directorate of Health Statistics and Information, Ministry of Health (Argentina). Argentina Hospital Discharges by Diagnosis 2011. Buenos Aires, Argentina: Directorate of Health Statistics and Information, Ministry of Health (Argentina), 2013.							2015-03-12 17:09:00	nighnoel	2021-08-05 15:50:00
415977	Armenia Health and Health Care Statistical Yearbook 2017	Ô±ÕŒÕˆÕ‚Õ‹ÕˆÕ’Ô¹Õ…ÕˆÕ’Õ† ÔµÕŽ Ô±ÕŒÕˆÕ‚Õ‹Ô±ÕŠÔ±Õ€ÕˆÕ’Ô¹Õ…ÕˆÕ’Õ† ÕŽÔ»ÕƒÔ±Ô¿Ô±Ô³ÕÔ±Ô¿Ô±Õ† ÕÔ±ÕÔµÔ³Ô»ÕÕ” 2017	01/1980 to 12/2017	Country	Armenia	Report	Epi surveillance	National Institute of Health (Armenia)	http://nih.am/am/subdivisions/health_analytical_center?block=statistical_yearbooks		The 2017 Health and Health Care Yearbook from Armenia provides data on the country's healthcare system, including demographics, health characteristics, diseases, maternal and child health, immunization, health facilities and human resources.	Abortion, Abortive outcome, Alcohol use disorders, Alzheimer's disease and other dementias, Asthma, Beds, Birth weight, Bladder cancer, Blood disorders, Bone cancers, Breast cancer, Burns, COPD, Caesarean section, Cancers, Cardiomyopathies, Cardiovascular and circulatory diseases, Causes of death, Cerebrovascular diseases, Cervix uteri cancer, Chronic kidney diseases, Chronic respiratory diseases…	Ministry of Health (Armenia), National Health Information Analytic Center, National Institute of Health (Armenia)							National Institute of Health (Armenia)	2017	Ministry of Health (Armenia), National Health Information Analytic Center, National Institute of Health (Armenia). Armenia Health and Health Care Statistical Yearbook 2017. Yerevan, Armenia: National Institute of Health (Armenia), 2017.							2019-08-07 13:16:00	mtvargas	2021-08-06 07:20:00
161666	Australia Disability, Ageing, and Carers Survey 2012-2013		08/2012 to 03/2013	Country	Australia	Survey	Cross-sectional, Household, Individual, Interview, Nationally representative, Subnationally representative, Urban-rural representative	Australian Bureau of Statistics	http://www.abs.gov.au/AUSSTATS/abs@.nsf/Lookup/4430.0Main+Features12012?OpenDocument		The Australia Survey of Disability, Ageing, and Carers (SDAC) 2012-2013 collected detailed information on people with disabilities, people ages 65 and older, and caregivers for older people and people with disabilities.The sample covered people from all states and territories in 27,400 private households, 500 non-private dwellings, and 1,000 care accommodation establishments such as hospitals or …	Adverse effects of medical treatments, Aged adults, Alzheimer's disease and other dementias, Amputation, Anxiety disorders, Asthma, Attention deficit hyperactivity disorder, Autism, Back pain, Bipolar affective disorder, Birth place, Breast cancer, Breathing difficulty, COPD, Cardiovascular and circulatory diseases, Cataracts, Cerebral palsy, Chronic respiratory diseases, Colon and rectum cancers…	Australian Bureau of Statistics							Australian Bureau of Statistics		Australian Bureau of Statistics. Australia Disability, Ageing, and Carers Survey 2012-2013. Canberra, Australia: Australian Bureau of Statistics.							2015-01-12 12:17:00	kmorg	2021-08-05 15:50:00
97532	Australia National Aboriginal and Torres Strait Islander Health Survey 2001		02/2001 to 11/2001	Country	Australia	Survey	Cross-sectional, Household, Individual, Interview	Australian Bureau of Statistics	http://www.abs.gov.au/AUSSTATS/abs@.nsf/Lookup/4715.0.55.002Main+Features12001?OpenDocument		The Australia National Aboriginal and Torres Strait Islander Health Survey (NATSIHS) 2001 was conducted in association with the 2001 National Health Survey. Building on the NHS, the NATSIHS was designed to be a separate survey, occurring every six years, that will be timed to coincide with every second NHS (NHS are conducted every three years).A total of 3,198 Aboriginal and Torres Strait Islande…	Alcohol use, Analgesics, Animal injuries, Antidepressants, Asthma, Back and neck pain, Birth control pills, Body mass index, Breast cancer, Breastfeeding, Breathing difficulty, Burns, Cancers, Cardiovascular and circulatory diseases, Cataracts, Causes of morbidity, Chronic respiratory diseases, Clinical breast exams, Colon and rectum cancers, Condoms, Conduction disorders and other dysrhythmias, …	Australian Bureau of Statistics							Australian Bureau of Statistics		Australian Bureau of Statistics. Australia National Aboriginal and Torres Strait Islander Health Survey 2001. Canberra, Australia: Australian Bureau of Statistics.							2013-07-12 16:12:00	elissat	2021-08-05 13:10:00
85056	Australia National Health Survey 2001		02/2001 to 11/2001	Country	Australia	Survey	Household, Individual, Interview, Nationally representative, Subnationally representative, Urban-rural representative	Australian Bureau of Statistics	http://www.abs.gov.au/AUSSTATS/abs@.nsf/Lookup/4324.0Main+Features12001?OpenDocument		The Australia National Health Survey 2001 collected data on the health status of the population, use of health services, and lifestyle risk factors. Information on long-term conditions was self-reported; the study focused primarily on asthma, cancer, diabetes, and heart and circulatory conditions. Questions on a number of lifestyle behaviors covered smoking, alcohol consumption, exercise, obesity…	Alcohol use, Analgesics, Animal injuries, Antidepressants, Asthma, Back and neck pain, Back pain, Birth control pills, Body mass index, Breast cancer, Breastfeeding, Breathing difficulty, Burns, Cancers, Cardiovascular and circulatory diseases, Cataracts, Causes of morbidity, Chronic respiratory diseases, Clinical breast exams, Colon and rectum cancers, Condoms, Conduction disorders and other dys…	Australian Bureau of Statistics							Australian Bureau of Statistics		Australian Bureau of Statistics. Australia National Health Survey 2001. Canberra, Australia: Australian Bureau of Statistics.							2013-04-11 12:38:00	elissat	2021-08-05 13:10:00
85057	Australia National Health Survey 2004-2005		08/2004 to 06/2005	Country	Australia	Survey	Household, Individual, Interview, Nationally representative, Subnationally representative, Urban-rural representative	Australian Bureau of Statistics	http://www.abs.gov.au/AUSSTATS/abs@.nsf/Lookup/4324.0Main+Features12004-05?OpenDocument		The Australia National Health Survey 2004-2005 collected data on the health status of the population, use of health services, and lifestyle risk factors. Information on long-term conditions was self-reported; the study focused primarily on asthma, cancer, diabetes, and heart and circulatory conditions. Questions on a number of lifestyle behaviors covered smoking, alcohol consumption, exercise, ob…	Alcohol use, Analgesics, Anemia, Animal injuries, Antidepressants, Asthma, Back and neck pain, Back pain, Birth control pills, Body mass index, Breast cancer, Breastfeeding, Burns, COPD, Cancers, Cardiovascular and circulatory diseases, Cataracts, Causes of morbidity, Chronic kidney diseases, Chronic respiratory diseases, Clinical breast exams, Colon and rectum cancers, Condoms, Conduction disord…	Australian Bureau of Statistics									Australian Bureau of Statistics. Australia National Health Survey 2004-2005.							2013-04-11 12:53:00	elissat	2021-08-05 13:10:00
85058	Australia National Health Survey 2007-2008		08/2007 to 07/2008	Country	Australia	Survey	Household, Individual, Interview, Nationally representative, Subnationally representative, Urban-rural representative	Australian Bureau of Statistics	http://www.abs.gov.au/AUSSTATS/abs@.nsf/allprimarymainfeatures/6A219701F8640893CA257AFD000DB2F4?opendocument		The Australia National Health Survey 2007-2008 collected data on the health status of the population, use of health services, and lifestyle risk factors. Information on long-term conditions was self-reported; the study focused primarily on asthma, cancer, diabetes, disabilities, and heart and circulatory conditions. Questions on a number of lifestyle behaviors covered smoking, alcohol consumption…	Alcohol use, Analgesics, Anemia, Antidepressants, Asthma, Back pain, Body mass index, Breast cancer, Breastfeeding, Breathing difficulty, COPD, Cancers, Cardiovascular and circulatory diseases, Cataracts, Causes of morbidity, Child anthropometry, Chronic respiratory diseases, Colon and rectum cancers, Conduction disorders and other dysrhythmias, Corrective lenses, Cough, Dental care, Diabetes, Di…	Australian Bureau of Statistics							Australian Bureau of Statistics		Australian Bureau of Statistics. Australia National Health Survey 2007-2008. Canberra, Australia: Australian Bureau of Statistics.							2013-04-11 12:54:00	elissat	2021-08-05 13:10:00
113243	Australia National Health Survey 2011-2013		01/2011 to 12/2013	Country	Australia	Survey		Australian Bureau of Statistics	http://www.abs.gov.au/AUSSTATS/abs@.nsf/Lookup/4363.0.55.001Main+Features12011-13?OpenDocument			Alcohol use, Allergies, Anemia, Anthropometry, Back pain, Blood glucose, Blood pressure, Blood tests, Body mass index, Calcium, Cardiovascular and circulatory diseases, Cholesterol, Cholesterol tests, Chronic respiratory diseases, Diabetes, Epilepsy, Glomerular filtration rate, Glucose tests, Gout, Iron, Micronutrient supplements, Migraine, Morbidity, Musculoskeletal diseases, Osteoarthritis, Oti…	Australian Bureau of Statistics	National Heart Foundation (Australia), Department of Health and Ageing (Australia)								Australian Bureau of Statistics. Australia National Health Survey 2011-2013.							2013-10-18 12:02:00	edens	2021-10-15 16:05:00
265349	Australia National Health Survey 2014-2015		07/2014 to 06/2015	Country	Australia	Survey	Cross-sectional, De jure, Individual, Interview, Nationally representative, Urban-rural representative	Australian Bureau of Statistics	http://www.abs.gov.au/AUSSTATS/abs@.nsf/DetailsPage/4364.0.55.0012014-15?OpenDocument		The Australia National Health Survey 2014-2015 was conducted across all states and territories with the exception of remote areas, and Aboriginal and Torres Strait Islander communities. Community dwellings like hotels, hospitals, old-age homes, and caravan parks were also excluded from the survey. Approximately 14,700 dwellings were included in the sample. Households underwent further sub-samplin…	Alcohol use, Alcohol use disorders, Allergies, Anemia, Anthropometry, Anxiety, Anxiety disorders, Asperger's syndrome, Asthma, Attention deficit hyperactivity disorder, Autism, Back pain, Bipolar affective disorder, Bladder cancer, Blood pressure, Blood tests, Breast cancer, Breastfeeding, Breathing difficulty, COPD, Cancers, Cardiovascular and circulatory diseases, Cataracts, Cervix uteri cancer…	Australian Bureau of Statistics							Australian Bureau of Statistics		Australian Bureau of Statistics. Australia National Health Survey 2014-2015. Canberra, Australia: Australian Bureau of Statistics.							2016-09-19 12:35:00	katelw	2021-08-05 16:10:00
471395	Australia National Health Survey 2017-2018		07/2017 to 06/2018	Country	Australia	Survey	Cross-sectional, De jure, Individual, Interview, Nationally representative, Urban-rural representative	Australian Bureau of Statistics	https://www.abs.gov.au/statistics/health/health-conditions-and-risks/national-health-survey-first-results/2017-18		The Australia National Health Survey was conducted across all states and territories with the exception of very remote areas, and Aboriginal and Torres Strait Islander communities. Community dwellings like hotels, hospitals, old-age homes, and caravan parks were also excluded from the survey. Approximately 21,300 people in 16,400 private dwellings were included in the sample. Households underwent…	Alcohol use, Alcohol use disorders, Allergies, Anemia, Anthropometry, Anxiety, Anxiety disorders, Asperger's syndrome, Asthma, Attention deficit hyperactivity disorder, Autism, Back pain, Bipolar affective disorder, Bladder cancer, Blood pressure, Blood tests, Breast cancer, Breastfeeding, Breathing difficulty, COPD, Cancers, Cardiovascular and circulatory diseases, Cataracts, Cervix uteri cancer…	Australian Bureau of Statistics							Australian Bureau of Statistics		Australian Bureau of Statistics. Australia National Health Survey 2017-2018. Canberra, Australia: Australian Bureau of Statistics.							2021-03-11 11:18:00	karlyw	2021-08-10 10:40:00
96228	Austria Eurobarometer 66.2: Nuclear Energy and Safety, and Public Health Issues 2006	ZA4527: Eurobarometer 66.2 (Oct-Nov 2006)	10/2006 to 11/2006	Country	Austria	Survey	Cross-sectional	GESIS - Leibniz Institute for the Social Sciences	https://dbk.gesis.org/dbksearch/SDESC2.ASP?no=4527&db=e&search=&search2=&tab=0&notabs=&nf=1&af=&ll=10		The Eurobarometer is a program commissioned by the European Commission to monitor public opinion in the European Union member countries. Topics vary with each series, and have included agriculture, energy, environment, gender roles, immigration, knowledge of foreign languages, poverty, public health, technology, and other special topics.Eurobarometer 66.2 covered topics including drug abuse, alco…	Alcohol use, Allergies, Anxiety, Asthma, Back pain, COPD, Cancers, Cataracts, Dental care, Diabetes, Secondhand smoke, Eye examinations, Gynecology, Headache, Health care use, Health status, Hemorrhagic stroke, Hormone replacement therapy, Hypertension, Mental health symptoms, Musculoskeletal diseases, Neck pain, Osteoporosis, Pain, Pap smears, Peptic ulcer disease, Screening, Screening mammograp…	European Commission (EC)									European Commission (2012): Eurobarometer 66.2 (Oct-Nov 2006). TNS OPINION & SOCIAL, Brussels [Producer]. GESIS Data Archive, Cologne. ZA4527 Data file Version 1.0.1, doi:10.4232/1.10981							2013-07-05 16:04:00	walkjess	2021-08-05 13:10:00
345592	Austria European Health Interview Survey 2006-2007 - Eurostat		03/2006 to 03/2007	Country	Austria	Survey	Cross-sectional, Individual, Interview	Eurostat	http://ec.europa.eu/eurostat/web/microdata/european-health-interview-survey			Absenteeism, Alcohol use, Antibiotics, Anxiety disorders, Asthma, Back pain, Birth control pills, Blood pressure, Cancers, Chemotherapy, Cholesterol tests, Cirrhosis of the liver, Corrective lenses, Dental care, Diabetes, Education, Employment, Secondhand smoke, Family composition, Family size, Fruits, Glucose tests, Health aid, Hearing aids, Height, Home care, Hospitals, Household air pollution,…	Eurostat, Statistics Austria, Federal Ministry for Health, Family, and Youth (Austria)									Eurostat, Federal Ministry for Health, Family, and Youth (Austria), Statistics Austria. Austria European Health Interview Survey 2006-2007 - Eurostat.					,		2018-04-25 15:01:00	kliewerj	2021-08-06 03:10:00
327864	Austria Health Statistics Yearbook 2013	Jahrbuch der GESUNDHEITSSTATISTIK 2013	01/1970 to 12/2013	Country	Austria	Report	Discharge, Epi surveillance, Inpatient, National vital registration, Outpatient, Subnationally representative	Statistics Austria	http://www.statistik.gv.at/web_de/nomenu/suchergebnisse/index.html?searchQuery=krebsstatistik&n0=1&n1=1&n2=1&n3=1&n4=1&n5=1&n7=1&n8=1&n9=1&n6=11		The Austria Health Statistics Yearbook (Jahrbuch der Gesundheitsstatistik) publication contains a comprehensive guide to the basic national official statistical information on the demographic, social and economic structures and developments in Austria.	Absenteeism, Aged adults, Alcohol use, Allergies, Alzheimer's disease and other dementias, Amoebiasis, Analgesics, Anemia, Anthropometry, Antihypertensive drugs, Asthma, Back pain, Beds, Birth weight, Bladder cancer, Body mass index, Breast cancer, Burns, COPD, Caesarean section, Campylobacter enteritis, Cancers, Cardiovascular and circulatory diseases, Cataracts, Catheters, Causes of death, Caus…	Statistics Austria							Statistics Austria	2014	Statistics Austria. Austria Health Statistics Yearbook 2013. Vienna, Austria: Statistics Austria, 2014.							2017-12-19 10:23:00	jmihalik	2021-09-13 16:34:00
327866	Austria Health Statistics Yearbook 2014	Jahrbuch der GESUNDHEITSSTATISTIK 2014	01/1970 to 12/2014	Country	Austria	Report	Discharge, Epi surveillance, Inpatient, National vital registration, Outpatient, Subnationally representative	Statistics Austria	http://www.statistik.gv.at/web_de/nomenu/suchergebnisse/index.html?searchQuery=krebsstatistik&n0=1&n1=1&n2=1&n3=1&n4=1&n5=1&n7=1&n8=1&n9=1&n6=11		The Austria Health Statistics Yearbook (Jahrbuch der Gesundheitsstatistik) publication contains a comprehensive guide to the basic national official statistical information on the demographic, social and economic structures and developments in Austria.	Absenteeism, Aged adults, Alcohol use, Allergies, Alzheimer's disease and other dementias, Amoebiasis, Analgesics, Anemia, Anthropometry, Antihypertensive drugs, Asthma, Back pain, Beds, Birth weight, Bladder cancer, Body mass index, Breast cancer, Burns, COPD, Caesarean section, Campylobacter enteritis, Cancers, Cardiovascular and circulatory diseases, Cataracts, Catheters, Causes of death, Caus…	Statistics Austria							Statistics Austria	2015	Statistics Austria. Austria Health Statistics Yearbook 2014. Vienna, Austria: Statistics Austria, 2015.							2017-12-19 10:30:00	jmihalik	2021-09-13 16:34:00
327871	Austria Health Statistics Yearbook 2015	Jahrbuch der GESUNDHEITSSTATISTIK 2015	01/1970 to 12/2015	Country	Austria	Report	Discharge, Epi surveillance, Inpatient, National vital registration, Outpatient, Subnationally representative	Statistics Austria	http://www.statistik.at/web_de/nomenu/suchergebnisse/index.html		The Austria Health Statistics Yearbook (Jahrbuch der Gesundheitsstatistik) publication contains a comprehensive guide to the basic national official statistical information on the demographic, social and economic structures and developments in Austria.	Absenteeism, Aged adults, Allergies, Alzheimer's disease and other dementias, Amoebiasis, Analgesics, Anemia, Anthropometry, Antihypertensive drugs, Asthma, Back pain, Beds, Birth weight, Bladder cancer, Body mass index, Breast cancer, Burns, COPD, Campylobacter enteritis, Cancers, Cardiovascular and circulatory diseases, Cataracts, Catheters, Causes of death, Causes of morbidity, Cerebrovascular…	Statistics Austria							Statistics Austria	2017	Statistics Austria. Austria Health Statistics Yearbook 2015. Vienna, Austria: Statistics Austria, 2017.							2017-12-19 10:35:00	jmihalik	2021-09-13 16:34:00
425201	Austria Health Statistics Yearbook 2016	Jahrbuch der GESUNDHEITSSTATISTIK 2016	01/1946 to 01/2016	Country	Austria	Report	Discharge, Epi surveillance, Inpatient, National vital registration, Outpatient, Subnationally representative	Statistics Austria	http://www.statistik.at/web_de/nomenu/suchergebnisse/index.html		The Austria Health Statistics Yearbook (Jahrbuch der Gesundheitsstatistik) publication contains a comprehensive guide to the basic national official statistical information on the demographic, social and economic structures and developments in Austria.	Absenteeism, Aged adults, Allergies, Alzheimer's disease and other dementias, Amoebiasis, Analgesics, Anemia, Anthropometry, Antihypertensive drugs, Asthma, Back pain, Beds, Birth weight, Bladder cancer, Body mass index, Breast cancer, Burns, COPD, Campylobacter enteritis, Cancers, Cardiovascular and circulatory diseases, Cataracts, Catheters, Causes of death, Causes of morbidity, Cerebrovascular…	Statistics Austria							Statistics Austria	2018	Statistics Austria. Austria Health Statistics Yearbook 2016. Vienna, Austria: Statistics Austria, 2018.							2019-11-15 15:52:00	fuller14	2021-09-13 16:34:00
425202	Austria Health Statistics Yearbook 2017	Jahrbuch der GESUNDHEITSSTATISTIK 2017	01/1946 to 01/2017	Country	Austria	Report	Discharge, Epi surveillance, Inpatient, National vital registration, Subnationally representative	Statistics Austria	http://www.statistik.at/web_de/services/publikationen/4/index.html?includePage=detailedView&sectionName=Gesundheit&pubId=543		The Austria Health Statistics Yearbook (Jahrbuch der Gesundheitsstatistik) publication contains a comprehensive guide to the basic national official statistical information on the demographic, social and economic structures and developments in Austria.	Absenteeism, Aged adults, Allergies, Alzheimer's disease and other dementias, Amoebiasis, Analgesics, Anemia, Anthropometry, Antihypertensive drugs, Asthma, Back pain, Beds, Birth place, Birth weight, Bladder cancer, Body mass index, Breast cancer, Burns, COPD, Campylobacter enteritis, Cancers, Cardiovascular and circulatory diseases, Cataracts, Catheters, Causes of death, Causes of morbidity, Ce…	Statistics Austria							Statistics Austria	2019	Statistics Austria. Austria Health Statistics Yearbook 2017. Vienna, Austria: Statistics Austria, 2019.							2019-11-15 15:53:00	fuller14	2021-09-13 16:34:00
472104	Austria Health Statistics Yearbook 2018	Jahrbuch der GESUNDHEITSSTATISTIK 2018	01/1970 to 12/2018	Country	Austria	Report	Discharge, Epi surveillance, Inpatient, National vital registration, Subnationally representative	Statistics Austria	http://www.statistik.at/web_de/services/publikationen/4/index.html?includePage=detailedView&sectionName=Gesundheit&pubId=790		The Austria Health Statistics Yearbook (Jahrbuch der Gesundheitsstatistik) publication contains a comprehensive guide to the basic national official statistical information on the demographic, social and economic structures and developments in Austria.	Absenteeism, Aged adults, Allergies, Alzheimer's disease and other dementias, Amoebiasis, Analgesics, Anemia, Anthropometry, Antihypertensive drugs, Asthma, Back pain, Beds, Birth place, Birth weight, Bladder cancer, Body mass index, Breast cancer, Burns, COPD, Campylobacter enteritis, Cancers, Cardiovascular and circulatory diseases, Cataracts, Catheters, Causes of death, Causes of morbidity, Ce…	Statistics Austria							Statistics Austria	2020	Statistics Austria. Austria Health Statistics Yearbook 2018. Vienna, Austria: Statistics Austria, 2020.							2021-03-17 14:20:00	fuller14	2021-10-05 13:25:00
124412	Austria Health Survey 2006-2007	Austria European Health Interview Survey 2006-2007	03/2006 to 02/2007	Country	Austria	Survey	Cross-sectional, Individual, Interview, Nationally representative	Statistics Austria	https://www.statistik.at/web_de/frageboegen/private_haushalte/gesundheitsbefragung/index.html		The Austria Health Survey was conducted as part of the European Health Interview Survey series, whose purpose was to gather comparable statistical health data from various European Union countries. The Austrian survey was based on the European Health Survey modules. Data were collected through face-to-face interviews using CAPI (Computer Assisted Personal Interviewing), and self-completed questio…	Agriculture, Alcohol use, Alcohol use disorders, Allergies, Antibiotics, Antihypertensive drugs, Asthma, Back pain, Birth control pills, Birth place, Blood pressure, Body mass index, CAGE, COPD, Cancers, Cannabis use disorders, Cardiovascular and circulatory diseases, Cardiovascular surgical procedures, Cataracts, Cholesterol, Cholesterol tests, Colonoscopy, Community health workers, Coroners, De…	Statistics Austria, Federal Ministry of Health (Austria)									Federal Ministry of Health (Austria), Statistics Austria. Austria Health Survey 2006-2007.							2013-12-12 15:12:00	elnel	2021-08-05 14:20:00
121917	Austria Hospital Inpatient Discharges 1989		01/1989 to 12/1989	Country	Austria	Administrative data	Discharge, Inpatient, Nationally representative	Statistics Austria	http://www.statistik.at/web_de/statistiken/gesundheit/stationaere_aufenthalte/index.html			Abortion, Acute glomerulonephritis, Cardiomyopathies, Causes of morbidity, Digestive diseases, Discharge status, Endocarditis, Health care use, Heart failure, Hospitals, Hyperplasia of prostate, Hypertensive disorders of pregnancy, ICD-9, Interstitial lung diseases, Lower respiratory infections, Maternal hemorrhage, Meningitis, Morbidity, Obstructed labor, Pneumoconiosis, Pregnancy, Rheumatic hea…	Federal Ministry of Health (Austria), Statistics Austria							Statistics Austria		Federal Ministry of Health (Austria), Statistics Austria. Austria Hospital Inpatient Discharges 1989. Vienna, Austria: Statistics Austria.							2013-11-21 17:35:00	nighnoel	2021-08-05 14:20:00
121841	Austria Hospital Inpatient Discharges 1990		01/1990 to 12/1990	Country	Austria	Administrative data	Discharge, Inpatient, Nationally representative	Statistics Austria	http://www.statistik.at/web_de/statistiken/gesundheit/stationaere_aufenthalte/index.html		This source appears in the European Health for All Database and the European Hospital Morbidity Database.	Abortion, Acute glomerulonephritis, Alopecia, Appendicitis, Asbestosis, Atrial fibrillation and flutter, Bacterial skin diseases, Blood disorders, COPD, Cardiomyopathies, Causes of morbidity, Cellulitis, Cirrhosis of the liver, Cleft lip and cleft palate, Congenital anomalies, Congenital heart anomalies, Decubitus ulcer, Dermatitis, Diarrhea, Diarrheal diseases, Digestive diseases, Discharge stat…	Federal Ministry of Health (Austria), Statistics Austria							Statistics Austria		Federal Ministry of Health (Austria), Statistics Austria. Austria Hospital Inpatient Discharges 1990. Vienna, Austria: Statistics Austria.							2013-11-21 13:30:00	nighnoel	2021-08-05 14:20:00
121842	Austria Hospital Inpatient Discharges 1991		01/1991 to 12/1991	Country	Austria	Administrative data	Discharge, Inpatient, Nationally representative	Statistics Austria	http://www.statistik.at/web_de/statistiken/gesundheit/stationaere_aufenthalte/index.html		This source appears in the European Health for All Database and the European Hospital Morbidity Database.	Abortion, Acute glomerulonephritis, Alopecia, Appendicitis, Asbestosis, Atrial fibrillation and flutter, Bacterial skin diseases, Blood disorders, COPD, Cardiomyopathies, Causes of morbidity, Cellulitis, Cirrhosis of the liver, Cleft lip and cleft palate, Congenital anomalies, Congenital heart anomalies, Decubitus ulcer, Dermatitis, Diarrhea, Diarrheal diseases, Digestive diseases, Discharge stat…	Federal Ministry of Health (Austria), Statistics Austria							Statistics Austria		Federal Ministry of Health (Austria), Statistics Austria. Austria Hospital Inpatient Discharges 1991. Vienna, Austria: Statistics Austria.							2013-11-21 13:32:00	nighnoel	2021-08-05 14:20:00
121843	Austria Hospital Inpatient Discharges 1992		01/1992 to 12/1992	Country	Austria	Administrative data	Discharge, Inpatient, Nationally representative	Statistics Austria	http://www.statistik.at/web_de/statistiken/gesundheit/stationaere_aufenthalte/index.html		This source appears in the European Health for All Database and the European Hospital Morbidity Database.	Abortion, Acute glomerulonephritis, Alopecia, Appendicitis, Asbestosis, Atrial fibrillation and flutter, Bacterial skin diseases, Blood disorders, COPD, Cardiomyopathies, Causes of morbidity, Cellulitis, Cirrhosis of the liver, Cleft lip and cleft palate, Congenital anomalies, Congenital heart anomalies, Decubitus ulcer, Dermatitis, Diarrhea, Diarrheal diseases, Digestive diseases, Discharge stat…	Federal Ministry of Health (Austria), Statistics Austria							Statistics Austria		Federal Ministry of Health (Austria), Statistics Austria. Austria Hospital Inpatient Discharges 1992. Vienna, Austria: Statistics Austria.							2013-11-21 13:33:00	nighnoel	2021-08-05 14:20:00
121844	Austria Hospital Inpatient Discharges 1993		01/1993 to 12/1993	Country	Austria	Administrative data	Discharge, Inpatient, Nationally representative	Statistics Austria	http://www.statistik.at/web_de/statistiken/gesundheit/stationaere_aufenthalte/index.html		This source appears in the European Health for All Database and the European Hospital Morbidity Database.	Abortion, Acute glomerulonephritis, Alopecia, Appendicitis, Asbestosis, Atrial fibrillation and flutter, Bacterial skin diseases, Blood disorders, COPD, Cardiomyopathies, Causes of morbidity, Cellulitis, Cirrhosis of the liver, Cleft lip and cleft palate, Congenital anomalies, Congenital heart anomalies, Decubitus ulcer, Dermatitis, Diarrhea, Diarrheal diseases, Digestive diseases, Discharge stat…	Federal Ministry of Health (Austria), Statistics Austria							Statistics Austria		Federal Ministry of Health (Austria), Statistics Austria. Austria Hospital Inpatient Discharges 1993. Vienna, Austria: Statistics Austria.							2013-11-21 13:33:00	nighnoel	2021-08-05 14:20:00
121845	Austria Hospital Inpatient Discharges 1994		01/1994 to 12/1994	Country	Austria	Administrative data	Discharge, Inpatient, Nationally representative	Statistics Austria	http://www.statistik.at/web_de/statistiken/gesundheit/stationaere_aufenthalte/index.html		This source appears in the European Health for All Database and the European Hospital Morbidity Database.	Abortion, Acute glomerulonephritis, Alopecia, Appendicitis, Asbestosis, Atrial fibrillation and flutter, Bacterial skin diseases, Blood disorders, COPD, Cardiomyopathies, Causes of morbidity, Cellulitis, Cirrhosis of the liver, Cleft lip and cleft palate, Congenital anomalies, Congenital heart anomalies, Decubitus ulcer, Dermatitis, Diarrhea, Diarrheal diseases, Digestive diseases, Discharge stat…	Federal Ministry of Health (Austria), Statistics Austria							Statistics Austria		Federal Ministry of Health (Austria), Statistics Austria. Austria Hospital Inpatient Discharges 1994. Vienna, Austria: Statistics Austria.							2013-11-21 13:34:00	nighnoel	2021-08-05 14:20:00
121846	Austria Hospital Inpatient Discharges 1995		01/1995 to 12/1995	Country	Austria	Administrative data	Discharge, Inpatient, Nationally representative	Statistics Austria	http://www.statistik.at/web_de/statistiken/gesundheit/stationaere_aufenthalte/index.html		This source appears in the European Health for All Database and the European Hospital Morbidity Database.	Abortion, Acute glomerulonephritis, Alopecia, Appendicitis, Asbestosis, Atrial fibrillation and flutter, Bacterial skin diseases, Blood disorders, COPD, Cardiomyopathies, Causes of morbidity, Cellulitis, Cirrhosis of the liver, Cleft lip and cleft palate, Congenital anomalies, Congenital heart anomalies, Decubitus ulcer, Dermatitis, Diarrhea, Diarrheal diseases, Digestive diseases, Discharge stat…	Federal Ministry of Health (Austria), Statistics Austria							Statistics Austria		Federal Ministry of Health (Austria), Statistics Austria. Austria Hospital Inpatient Discharges 1995. Vienna, Austria: Statistics Austria.							2013-11-21 13:35:00	nighnoel	2021-08-05 14:20:00
121847	Austria Hospital Inpatient Discharges 1996		01/1996 to 12/1996	Country	Austria	Administrative data	Discharge, Inpatient, Nationally representative	Statistics Austria	http://www.statistik.at/web_de/statistiken/gesundheit/stationaere_aufenthalte/index.html		This source appears in the European Health for All Database and the European Hospital Morbidity Database.	Abortion, Acute glomerulonephritis, Alopecia, Appendicitis, Asbestosis, Atrial fibrillation and flutter, Bacterial skin diseases, Blood disorders, COPD, Cardiomyopathies, Causes of morbidity, Cellulitis, Cirrhosis of the liver, Cleft lip and cleft palate, Congenital anomalies, Congenital heart anomalies, Decubitus ulcer, Dermatitis, Diarrhea, Diarrheal diseases, Digestive diseases, Discharge stat…	Federal Ministry of Health (Austria), Statistics Austria							Statistics Austria		Federal Ministry of Health (Austria), Statistics Austria. Austria Hospital Inpatient Discharges 1996. Vienna, Austria: Statistics Austria.							2013-11-21 13:36:00	nighnoel	2021-08-05 14:20:00
121848	Austria Hospital Inpatient Discharges 1997		01/1997 to 12/1997	Country	Austria	Administrative data	Discharge, Inpatient, Nationally representative	Statistics Austria	http://www.statistik.at/web_de/statistiken/gesundheit/stationaere_aufenthalte/index.html		This source appears in the European Health for All Database and the European Hospital Morbidity Database.	Abortion, Acute glomerulonephritis, Alopecia, Appendicitis, Asbestosis, Atrial fibrillation and flutter, Bacterial skin diseases, Blood disorders, COPD, Cardiomyopathies, Causes of morbidity, Cellulitis, Cirrhosis of the liver, Cleft lip and cleft palate, Congenital anomalies, Congenital heart anomalies, Decubitus ulcer, Dermatitis, Diarrhea, Diarrheal diseases, Digestive diseases, Discharge stat…	Federal Ministry of Health (Austria), Statistics Austria							Statistics Austria		Federal Ministry of Health (Austria), Statistics Austria. Austria Hospital Inpatient Discharges 1997. Vienna, Austria: Statistics Austria.							2013-11-21 13:37:00	nighnoel	2021-08-05 14:20:00
121849	Austria Hospital Inpatient Discharges 1998		01/1998 to 12/1998	Country	Austria	Administrative data	Discharge, Inpatient, Nationally representative	Statistics Austria	http://www.statistik.at/web_de/statistiken/gesundheit/stationaere_aufenthalte/index.html		This source appears in the European Health for All Database and the European Hospital Morbidity Database.	Abortion, Acute glomerulonephritis, Alopecia, Appendicitis, Asbestosis, Atrial fibrillation and flutter, Bacterial skin diseases, Blood disorders, COPD, Cardiomyopathies, Causes of morbidity, Cellulitis, Cirrhosis of the liver, Cleft lip and cleft palate, Congenital anomalies, Congenital heart anomalies, Decubitus ulcer, Dermatitis, Diarrhea, Diarrheal diseases, Digestive diseases, Discharge stat…	Federal Ministry of Health (Austria), Statistics Austria							Statistics Austria		Federal Ministry of Health (Austria), Statistics Austria. Austria Hospital Inpatient Discharges 1998. Vienna, Austria: Statistics Austria.							2013-11-21 13:37:00	nighnoel	2021-08-05 14:20:00
121850	Austria Hospital Inpatient Discharges 1999		01/1999 to 12/1999	Country	Austria	Administrative data	Discharge, Inpatient, Nationally representative	Statistics Austria	http://www.statistik.at/web_de/statistiken/gesundheit/stationaere_aufenthalte/index.html		This source appears in the European Health for All Database and the European Hospital Morbidity Database.	Abortion, Acute glomerulonephritis, Alopecia, Appendicitis, Asbestosis, Atrial fibrillation and flutter, Bacterial skin diseases, Blood disorders, COPD, Cardiomyopathies, Causes of morbidity, Cellulitis, Cirrhosis of the liver, Cleft lip and cleft palate, Congenital anomalies, Congenital heart anomalies, Decubitus ulcer, Dermatitis, Diarrhea, Diarrheal diseases, Digestive diseases, Discharge stat…	Federal Ministry of Health (Austria), Statistics Austria							Statistics Austria		Federal Ministry of Health (Austria), Statistics Austria. Austria Hospital Inpatient Discharges 1999. Vienna, Austria: Statistics Austria.							2013-11-21 13:37:00	nighnoel	2021-08-05 14:20:00
121851	Austria Hospital Inpatient Discharges 2000		01/2000 to 12/2000	Country	Austria	Administrative data	Discharge, Inpatient, Nationally representative	Statistics Austria	http://www.statistik.at/web_de/statistiken/gesundheit/stationaere_aufenthalte/index.html		This source appears in the European Health for All Database and the European Hospital Morbidity Database.	Abortion, Acute glomerulonephritis, Alopecia, Appendicitis, Asbestosis, Atrial fibrillation and flutter, Bacterial skin diseases, Blood disorders, COPD, Cardiomyopathies, Causes of morbidity, Cellulitis, Cirrhosis of the liver, Cleft lip and cleft palate, Congenital anomalies, Congenital heart anomalies, Decubitus ulcer, Dermatitis, Diarrhea, Diarrheal diseases, Digestive diseases, Discharge stat…	Federal Ministry of Health (Austria), Statistics Austria							Statistics Austria		Federal Ministry of Health (Austria), Statistics Austria. Austria Hospital Inpatient Discharges 2000. Vienna, Austria: Statistics Austria.							2013-11-21 13:38:00	nighnoel	2021-08-05 14:20:00
121831	Austria Hospital Inpatient Discharges 2001		01/2001 to 12/2001	Country	Austria	Administrative data	Discharge, Inpatient, Nationally representative	Statistics Austria	http://www.statistik.at/web_de/statistiken/gesundheit/stationaere_aufenthalte/index.html		This source appears in the European Health for All Database and the European Hospital Morbidity Database.	Abortion, Acute glomerulonephritis, Alopecia, Appendicitis, Asbestosis, Atrial fibrillation and flutter, Bacterial skin diseases, Blood disorders, COPD, Cardiomyopathies, Causes of morbidity, Cellulitis, Cirrhosis of the liver, Cleft lip and cleft palate, Clostridium difficile, Comorbidity, Congenital anomalies, Congenital heart anomalies, Decubitus ulcer, Dermatitis, Diarrhea, Diarrheal diseases…	Federal Ministry of Health (Austria), Statistics Austria							Statistics Austria		Federal Ministry of Health (Austria), Statistics Austria. Austria Hospital Inpatient Discharges 2001. Vienna, Austria: Statistics Austria.							2013-11-21 13:06:00	nighnoel	2021-08-05 14:20:00
121854	Austria Hospital Inpatient Discharges 2002		01/2002 to 12/2002	Country	Austria	Administrative data	Discharge, Inpatient, Nationally representative	Statistics Austria	http://www.statistik.at/web_de/statistiken/gesundheit/stationaere_aufenthalte/index.html		This source appears in the European Health for All Database and the European Hospital Morbidity Database.	Abortion, Acute glomerulonephritis, Alopecia, Appendicitis, Asbestosis, Atrial fibrillation and flutter, Bacterial skin diseases, Blood disorders, COPD, Cardiomyopathies, Causes of morbidity, Cellulitis, Cirrhosis of the liver, Cleft lip and cleft palate, Clostridium difficile, Comorbidity, Congenital anomalies, Congenital heart anomalies, Decubitus ulcer, Dermatitis, Diarrhea, Diarrheal diseases…	Federal Ministry of Health (Austria), Statistics Austria							Statistics Austria		Federal Ministry of Health (Austria), Statistics Austria. Austria Hospital Inpatient Discharges 2002. Vienna, Austria: Statistics Austria.							2013-11-21 13:44:00	nighnoel	2021-08-05 14:20:00
121855	Austria Hospital Inpatient Discharges 2003		01/2003 to 12/2003	Country	Austria	Administrative data	Discharge, Inpatient, Nationally representative	Statistics Austria	http://www.statistik.at/web_de/statistiken/gesundheit/stationaere_aufenthalte/index.html		This source appears in the European Health for All Database and the European Hospital Morbidity Database.	Abortion, Acute glomerulonephritis, Alopecia, Appendicitis, Asbestosis, Atrial fibrillation and flutter, Bacterial skin diseases, Blood disorders, COPD, Cardiomyopathies, Causes of morbidity, Cellulitis, Cirrhosis of the liver, Cleft lip and cleft palate, Clostridium difficile, Comorbidity, Congenital anomalies, Congenital heart anomalies, Decubitus ulcer, Dermatitis, Diarrhea, Diarrheal diseases…	Federal Ministry of Health (Austria), Statistics Austria							Statistics Austria		Federal Ministry of Health (Austria), Statistics Austria. Austria Hospital Inpatient Discharges 2003. Vienna, Austria: Statistics Austria.							2013-11-21 13:44:00	nighnoel	2021-08-05 14:20:00
121856	Austria Hospital Inpatient Discharges 2004		01/2004 to 12/2004	Country	Austria	Administrative data	Discharge, Inpatient, Nationally representative	Statistics Austria	http://www.statistik.at/web_de/statistiken/gesundheit/stationaere_aufenthalte/index.html		This source appears in the European Health for All Database and the European Hospital Morbidity Database.	Abortion, Acute glomerulonephritis, Alopecia, Appendicitis, Asbestosis, Atrial fibrillation and flutter, Bacterial skin diseases, Blood disorders, COPD, Cardiomyopathies, Causes of morbidity, Cellulitis, Cirrhosis of the liver, Cleft lip and cleft palate, Clostridium difficile, Comorbidity, Congenital anomalies, Congenital heart anomalies, Decubitus ulcer, Dermatitis, Diarrhea, Diarrheal diseases…	Federal Ministry of Health (Austria), Statistics Austria							Statistics Austria		Federal Ministry of Health (Austria), Statistics Austria. Austria Hospital Inpatient Discharges 2004. Vienna, Austria: Statistics Austria.							2013-11-21 13:45:00	nighnoel	2021-08-05 14:20:00
121857	Austria Hospital Inpatient Discharges 2005		01/2005 to 12/2005	Country	Austria	Administrative data	Discharge, Inpatient, Nationally representative	Statistics Austria	http://www.statistik.at/web_de/statistiken/gesundheit/stationaere_aufenthalte/index.html		This source appears in the European Health for All Database and the European Hospital Morbidity Database.	Abortion, Acute glomerulonephritis, Alopecia, Appendicitis, Asbestosis, Atrial fibrillation and flutter, Bacterial skin diseases, Blood disorders, COPD, Cardiomyopathies, Causes of morbidity, Cellulitis, Cirrhosis of the liver, Cleft lip and cleft palate, Clostridium difficile, Comorbidity, Congenital anomalies, Congenital heart anomalies, Decubitus ulcer, Dermatitis, Diarrhea, Diarrheal diseases…	Federal Ministry of Health (Austria), Statistics Austria							Statistics Austria		Federal Ministry of Health (Austria), Statistics Austria. Austria Hospital Inpatient Discharges 2005. Vienna, Austria: Statistics Austria.							2013-11-21 13:45:00	nighnoel	2021-08-05 14:20:00
121858	Austria Hospital Inpatient Discharges 2006		01/2006 to 12/2006	Country	Austria	Administrative data	Discharge, Inpatient, Nationally representative	Statistics Austria	http://www.statistik.at/web_de/statistiken/gesundheit/stationaere_aufenthalte/index.html		This source appears in the European Health for All Database and the European Hospital Morbidity Database.	Abortion, Acute glomerulonephritis, Alopecia, Appendicitis, Asbestosis, Atrial fibrillation and flutter, Bacterial skin diseases, Blood disorders, COPD, Cardiomyopathies, Causes of morbidity, Cellulitis, Cirrhosis of the liver, Cleft lip and cleft palate, Clostridium difficile, Comorbidity, Congenital anomalies, Congenital heart anomalies, Decubitus ulcer, Dermatitis, Diarrhea, Diarrheal diseases…	Federal Ministry of Health (Austria), Statistics Austria							Statistics Austria		Federal Ministry of Health (Austria), Statistics Austria. Austria Hospital Inpatient Discharges 2006. Vienna, Austria: Statistics Austria.							2013-11-21 13:46:00	nighnoel	2021-08-05 14:20:00
121859	Austria Hospital Inpatient Discharges 2007		01/2007 to 12/2007	Country	Austria	Administrative data	Discharge, Inpatient, Nationally representative	Statistics Austria	http://www.statistik.at/web_de/statistiken/gesundheit/stationaere_aufenthalte/index.html		This source appears in the European Health for All Database and the European Hospital Morbidity Database.	Abortion, Acute glomerulonephritis, Alopecia, Appendicitis, Asbestosis, Atrial fibrillation and flutter, Bacterial skin diseases, Blood disorders, COPD, Cardiomyopathies, Causes of morbidity, Cellulitis, Cirrhosis of the liver, Cleft lip and cleft palate, Clostridium difficile, Comorbidity, Congenital anomalies, Congenital heart anomalies, Decubitus ulcer, Dermatitis, Diarrhea, Diarrheal diseases…	Federal Ministry of Health (Austria), Statistics Austria							Statistics Austria		Federal Ministry of Health (Austria), Statistics Austria. Austria Hospital Inpatient Discharges 2007. Vienna, Austria: Statistics Austria.							2013-11-21 13:46:00	nighnoel	2021-08-05 14:20:00
121860	Austria Hospital Inpatient Discharges 2008		01/2008 to 12/2008	Country	Austria	Administrative data	Discharge, Inpatient, Nationally representative	Statistics Austria	http://www.statistik.at/web_de/statistiken/gesundheit/stationaere_aufenthalte/index.html		This source appears in the European Health for All Database and the European Hospital Morbidity Database.	Abortion, Asbestosis, Bacterial skin diseases, Blood disorders, Cardiomyopathies, Causes of morbidity, Cellulitis, Cirrhosis of the liver, Clostridium difficile, Comorbidity, Decubitus ulcer, Diarrhea, Diarrheal diseases, Digestive diseases, Discharge status, Echinococcosis, Encephalitis, Endocarditis, Endocrine disorders, Gall bladder and bile duct disease, Gastritis and duodenitis, Gynecologica…	Federal Ministry of Health (Austria), Statistics Austria							Statistics Austria		Federal Ministry of Health (Austria), Statistics Austria. Austria Hospital Inpatient Discharges 2008. Vienna, Austria: Statistics Austria.							2013-11-21 13:47:00	nighnoel	2021-08-05 14:20:00
121862	Austria Hospital Inpatient Discharges 2009		01/2009 to 12/2009	Country	Austria	Administrative data	Discharge, Inpatient, Nationally representative	Statistics Austria	http://www.statistik.at/web_de/statistiken/gesundheit/stationaere_aufenthalte/index.html		This source appears in the European Health for All Database and the European Hospital Morbidity Database.	Abortion, Asbestosis, Bacterial skin diseases, Blood disorders, Cardiomyopathies, Causes of morbidity, Cellulitis, Cirrhosis of the liver, Clostridium difficile, Comorbidity, Decubitus ulcer, Diarrhea, Diarrheal diseases, Digestive diseases, Discharge status, Echinococcosis, Encephalitis, Endocarditis, Endocrine disorders, Gall bladder and bile duct disease, Gastritis and duodenitis, Gynecologica…	Federal Ministry of Health (Austria), Statistics Austria							Statistics Austria		Federal Ministry of Health (Austria), Statistics Austria. Austria Hospital Inpatient Discharges 2009. Vienna, Austria: Statistics Austria.							2013-11-21 13:50:00	nighnoel	2021-08-05 14:20:00
121863	Austria Hospital Inpatient Discharges 2010		01/2010 to 12/2010	Country	Austria	Administrative data	Discharge, Inpatient, Nationally representative	Statistics Austria	http://www.statistik.at/web_de/statistiken/gesundheit/stationaere_aufenthalte/index.html		This source appears in the European Health for All Database and the European Hospital Morbidity Database.	Abortion, Appendicitis, Asbestosis, Bacterial skin diseases, Blood disorders, Cardiomyopathies, Causes of morbidity, Cellulitis, Cirrhosis of the liver, Clostridium difficile, Comorbidity, Decubitus ulcer, Diarrhea, Diarrheal diseases, Digestive diseases, Discharge status, Echinococcosis, Encephalitis, Endocarditis, Endocrine disorders, Gall bladder and bile duct disease, Gastritis and duodenitis…	Federal Ministry of Health (Austria), Statistics Austria							Statistics Austria		Federal Ministry of Health (Austria), Statistics Austria. Austria Hospital Inpatient Discharges 2010. Vienna, Austria: Statistics Austria.							2013-11-21 13:51:00	nighnoel	2021-08-05 14:20:00
121832	Austria Hospital Inpatient Discharges 2011		01/2011 to 12/2011	Country	Austria	Administrative data	Discharge, Inpatient	Statistics Austria	http://www.statistik.at/web_de/statistiken/gesundheit/stationaere_aufenthalte/index.html		This source appears in the European Health for All Database and the European Hospital Morbidity Database.	Causes of morbidity, Comorbidity, Discharge status, Health care use, Hospitals, ICD-10, Morbidity, Surgical procedures, Eclampsia, Maternal sepsis, Hypertensive disorders of pregnancy, Uterine fibroids, Polycystic ovarian syndrome, Endometriosis, Genital prolapse, Ectopic pregnancy, Heart failure, Ischemic heart disease, Atrial fibrillation and flutter, Cleft lip and cleft palate, Down's syndrome…	Federal Ministry of Health (Austria), Statistics Austria							Statistics Austria		Federal Ministry of Health (Austria), Statistics Austria. Austria Hospital Inpatient Discharges 2011. Vienna, Austria: Statistics Austria.							2013-11-21 13:09:00	nighnoel	2021-08-05 14:20:00
128781	Austria Hospital Inpatient Discharges 2012		01/2012 to 12/2012	Country	Austria	Administrative data	Discharge, Inpatient	Statistics Austria	http://www.statistik.at/web_de/statistiken/gesundheit/stationaere_aufenthalte/index.html		This source appears in the European Health for All Database and the European Hospital Morbidity Database.	Causes of death, Causes of morbidity, Discharge status, Health care use, Hospitals, ICD-10, Morbidity, Mortality, Surgical procedures, Eclampsia, Maternal sepsis, Hypertensive disorders of pregnancy, Uterine fibroids, Polycystic ovarian syndrome, Endometriosis, Genital prolapse, Ectopic pregnancy, Heart failure, Ischemic heart disease, Atrial fibrillation and flutter, Cleft lip and cleft palate, …	Statistics Austria, Federal Ministry of Health (Austria)							Statistics Austria		Federal Ministry of Health (Austria), Statistics Austria. Austria Hospital Inpatient Discharges 2012. Vienna, Austria: Statistics Austria.							2014-01-09 10:38:00	nighnoel	2021-08-05 14:20:00
205019	Austria Hospital Inpatient Discharges 2013		01/2013 to 12/2013	Country	Austria	Administrative data	Discharge, Inpatient, Subnationally representative	Statistics Austria	http://www.statistik.at/web_de/statistiken/gesundheit/stationaere_aufenthalte/index.html		Austrian hospital discharge statistics are produced on an annual basis, and include clinical details such as diagnoses and procedures, along with demographic information such as age, sex, and state of residence. Statistics are case-based rather than person-based. All hospitals in Austria, including general hospitals, special hospitals, homes for convalescents, nursing homes, maternity hospitals, …	Causes of death, Causes of morbidity, Discharge status, Health care use, Hospitals, ICD-10, Morbidity, Mortality, Surgical procedures, Eclampsia, Maternal sepsis, Hypertensive disorders of pregnancy, Uterine fibroids, Polycystic ovarian syndrome, Endometriosis, Genital prolapse, Ectopic pregnancy, Heart failure, Ischemic heart disease, Atrial fibrillation and flutter, Cleft lip and cleft palate, …	Statistics Austria, Federal Ministry of Health (Austria)							Statistics Austria		Federal Ministry of Health (Austria), Statistics Austria. Austria Hospital Inpatient Discharges 2013. Vienna, Austria: Statistics Austria.							2015-05-29 16:19:00	nighnoel	2021-08-05 15:50:00
239353	Austria Hospital Inpatient Discharges 2014		01/2014 to 12/2014	Country	Austria	Administrative data	Discharge, Inpatient, Subnationally representative	Statistics Austria	http://www.statistik.at/web_de/statistiken/gesundheit/stationaere_aufenthalte/index.html		Austrian hospital discharge statistics are produced on an annual basis, and include clinical details such as diagnoses and procedures, along with demographic information such as age, sex, and state of residence. Statistics are case-based rather than person-based. All hospitals in Austria, including general hospitals, special hospitals, homes for convalescents, nursing homes, maternity hospitals, …	Causes of death, Causes of morbidity, Discharge status, Health care use, Hospitals, ICD-10, Morbidity, Mortality, Surgical procedures, Eclampsia, Maternal sepsis, Hypertensive disorders of pregnancy, Uterine fibroids, Polycystic ovarian syndrome, Endometriosis, Genital prolapse, Ectopic pregnancy, Heart failure, Ischemic heart disease, Atrial fibrillation and flutter, Cleft lip and cleft palate, …	Statistics Austria, Federal Ministry of Health (Austria)							Statistics Austria		Federal Ministry of Health (Austria), Statistics Austria. Austria Hospital Inpatient Discharges 2014. Vienna, Austria: Statistics Austria.							2016-02-16 09:00:00	nighnoel	2021-08-05 16:00:00
210529	Austria Survey of Health, Aging and Retirement in Europe, Wave 1 2004		05/2004 to 10/2004	Country	Austria	Survey	Household, Individual, Interview, Longitudinal	Survey of Health, Ageing and Retirement in Europe (SHARE) Project	http://www.share-project.org/home0/wave-1.html	Survey of Health, Aging and Retirement in Europe (SHARE)	The Survey of Health, Aging and Retirement in Europe (SHARE) is a multi-country longitudinal study of aging in Europe. The first round took place primarily between February and October 2004, with some data collection in Greece, France, and Belgium through July 2005, and data collection in Israel from October 2005 to July 2006. Wave 1 included a main questionnaire that included 20 modules on healt…	Aged adults, Alcohol use, Analgesics, Antihypertensive drugs, Assets, Asthma, Biopsy, Bladder cancer, Blood glucose, Brain and nervous system cancers, Breast cancer, Breathing difficulty, COPD, Cancers, Cardiovascular surgical procedures, Cataracts, Cervix uteri cancer, Colon and rectum cancers, Colonoscopy, Corpus uteri cancer, Corrective lenses, Cough, Dental care, Diabetes, Disability, Edema, …	Munich Center for the Economics of Aging (MEA), Max Planck Institute for Social Law and Social Policy	European Commission (EC), National Institute on Aging (NIA), National Institutes of Health (NIH)						Munich Center for the Economics of Aging (MEA), Max Planck Institute for Social Law and Social Policy	2013	BÃ¶rsch-Supan, A. (2013). Survey of Health, Ageing and Retirement in Europe (SHARE) Wave 1. Release version: 2.6.0. SHARE-ERIC. Data set. DOI: 10.6103/SHARE.w1.260					, ,		2015-07-07 17:42:00	elnel	2021-08-05 15:50:00
210567	Austria Survey of Health, Aging and Retirement in Europe, Wave 2 2006-2007		11/2006 to 08/2007	Country	Austria	Survey	Household, Individual, Interview, Longitudinal	Survey of Health, Ageing and Retirement in Europe (SHARE) Project	http://www.share-project.org/home0/wave-2.html	Survey of Health, Aging and Retirement in Europe (SHARE)	The Survey of Health, Aging and Retirement in Europe (SHARE) is a multi-country longitudinal study of aging in Europe. The second round took place primarily in 2006 and 2007, with data collection in Israel in 2009 and 2010. Wave 2 included a main questionnaire that included 22 modules on health status and behaviors, self-reported height and weight, mental health, economic status, Â social support…	Aged adults, Alcohol use, Alzheimer's disease and other dementias, Analgesics, Antihypertensive drugs, Assets, Asthma, Birth place, Bladder cancer, Brain and nervous system cancers, Breast cancer, Breathing difficulty, COPD, Cancers, Cardiovascular and circulatory diseases, Cataracts, Cervix uteri cancer, Chronic respiratory diseases, Colon and rectum cancers, Corpus uteri cancer, Corrective lens…	Munich Center for the Economics of Aging (MEA), Max Planck Institute for Social Law and Social Policy	European Commission (EC), National Institute on Aging (NIA), National Institutes of Health (NIH)						Munich Center for the Economics of Aging (MEA), Max Planck Institute for Social Law and Social Policy	2013	BÃ¶rsch-Supan, A. (2013). Survey of Health, Ageing and Retirement in Europe (SHARE) Wave 2. Release version: 2.6.0. SHARE-ERIC. Data set. DOI: 10.6103/SHARE.w2.260					, ,		2015-07-08 14:00:00	elnel	2021-08-05 15:50:00
210712	Austria Survey of Health, Aging and Retirement in Europe, Wave 4 2011		03/2011 to 12/2011	Country	Austria	Survey	Household, Individual, Interview, Longitudinal	Survey of Health, Ageing and Retirement in Europe (SHARE) Project	http://www.share-project.org/home0/wave-4.html	Survey of Health, Aging and Retirement in Europe (SHARE)	The Survey of Health, Aging and Retirement in Europe (SHARE) is a multi-country longitudinal study of aging in Europe. Wave 4 took place primarily in 2011, with some data collection in 2010 and 2012.Â Wave 4 was the third regular panel wave of the survey, following the SHARELIFE survey in Wave 3. It included a main questionnaire that included 20 modules on health status and behaviors, self-report…	Aged adults, Alcohol use, Alzheimer's disease and other dementias, Analgesics, Antihypertensive drugs, Assets, Birth place, Bladder cancer, Blood pressure, Blood tests, Brain and nervous system cancers, Breast cancer, Breathing difficulty, COPD, Cancers, Cardiovascular and circulatory diseases, Cataracts, Cervix uteri cancer, Colon and rectum cancers, Corpus uteri cancer, Corrective lenses, Cough…	Munich Center for the Economics of Aging (MEA), Max Planck Institute for Social Law and Social Policy	European Commission (EC), National Institute on Aging (NIA), National Institutes of Health (NIH)						Munich Center for the Economics of Aging (MEA), Max Planck Institute for Social Law and Social Policy	2013	BÃ¶rsch-Supan, A. (2013). Survey of Health, Ageing and Retirement in Europe (SHARE) Wave 4. Release version: 1.1.1. SHARE-ERIC. Data set. DOI: 10.6103/SHARE.w4.111					, ,		2015-07-09 16:37:00	elnel	2021-08-05 15:50:00
210743	Austria Survey of Health, Aging and Retirement in Europe, Wave 5 2013		03/2013 to 12/2013	Country	Austria	Survey	Household, Individual, Interview, Longitudinal	Survey of Health, Ageing and Retirement in Europe (SHARE) Project	http://www.share-project.org/home0/wave-5.html	Survey of Health, Aging and Retirement in Europe (SHARE)	The Survey of Health, Aging and Retirement in Europe (SHARE) is a multi-country longitudinal study of aging in Europe. Wave 5 took place entirely in 2013. It included a main questionnaire that included modules on health status and behaviors, self-reported height and weight, mental health, economic status, social support, and an end of life questionnaire for respondents who had died. New modules a…	Aged adults, Alcohol use, Allergies, Alzheimer's disease and other dementias, Analgesics, Antihypertensive drugs, Appendicitis, Assets, Asthma, Back pain, Birth place, Bladder cancer, Blood tests, Brain and nervous system cancers, Breast cancer, COPD, Cancers, Cardiovascular and circulatory diseases, Cataracts, Cervix uteri cancer, Child care, Chronic respiratory diseases, Colon and rectum cancer…	Munich Center for the Economics of Aging (MEA), Max Planck Institute for Social Law and Social Policy	European Commission (EC), National Institute on Aging (NIA), National Institutes of Health (NIH)						Munich Center for the Economics of Aging (MEA), Max Planck Institute for Social Law and Social Policy	2015	BÃ¶rsch-Supan, A. (2015). Survey of Health, Ageing and Retirement in Europe (SHARE) Wave 5. Release version: 1.0.0. SHARE-ERIC. Data set. DOI: 10.6103/SHARE.w5.100					, ,		2015-07-09 16:53:00	elnel	2021-08-05 15:50:00
356691	Austria Survey of Health, Aging and Retirement in Europe, Wave 6 2015		02/2015 to 11/2015	Country	Austria	Survey	Household, Individual, Interview, Longitudinal	Survey of Health, Ageing and Retirement in Europe (SHARE) Project	http://www.share-project.org/data-documentation/waves-overview/wave-6.html	Survey of Health, Aging and Retirement in Europe (SHARE)	The Survey of Health, Aging and Retirement in Europe (SHARE) is a multi-country longitudinal study of aging in Europe. Wave 6 took place in 2015. It included a main questionnaire that included modules on health status and behaviors, self-reported height and weight, mental health, economic status, and social support. Wave 6 added the new innovation of Dried Blood Spots data collection.Further info…	Aged adults, Alcohol use, Appetite loss, Assets, Back pain, Birth place, Bladder cancer, Blood pressure, Blood tests, Brain and nervous system cancers, Breast cancer, Breathing difficulty, COPD, Cancers, Cardiovascular and circulatory diseases, Cataracts, Cervix uteri cancer, Chronic kidney diseases, Chronic respiratory diseases, Cognitive assessment, Colon and rectum cancers, Corpus uteri cancer…	Munich Center for the Economics of Aging (MEA), Max Planck Institute for Social Law and Social Policy, CentERdata, TNS Poland	National Institute on Aging (NIA), National Institutes of Health (NIH), Federal Ministry of Education and Research (Germany), Munich Center for the Economics of Aging (MEA), Max Planck Institute for Social Law and Social Policy, European Commission (EC)						Munich Center for the Economics of Aging (MEA), Max Planck Institute for Social Law and Social Policy	2017	BÃ¶rsch-Supan, A. (2018). Survey of Health, Ageing and Retirement in Europe (SHARE) Wave 6. Release version: 6.1.0. SHARE-ERIC. Data set. DOI: 10.6103/SHARE.w6.611					, , , ,		2018-07-10 08:54:00	jrawling	2021-08-06 04:40:00
155032	Bahrain Health Statistics 2000		01/1996 to 12/2000	Country	Bahrain	Report	Discharge, Inpatient, Outpatient	Ministry of Health (Bahrain)	https://www.moh.gov.bh/Ministry/Statistics	Bahrain Health Statistics Report	The annual Bahrain Health Statistics report is provided by the country's Ministry of Health and includes hospital data on beds, discharges, deaths, immunizations, dental treatment, and medical staff.	Abortion, Adverse effects of medical treatments, Alcohol use disorders, Amoebiasis, Amputation, Anesthetic equipment, Antenatal care, Anxiety disorders, Appendicitis, Asthma, BCG vaccines, Beds, Bipolar affective disorder, Birth certificates, Birth control pills, Birth place, Birth weight, Blood disorders, Blood tests, Breast cancer, Burns, COPD, Cancers, Cardiomyopathies, Cardiovascular and circ…	Ministry of Health (Bahrain)							Ministry of Health (Bahrain)		Ministry of Health (Bahrain). Bahrain Health Statistics 2000. Juffair, Bahrain: Ministry of Health (Bahrain).							2014-10-28 11:12:00	satkin67	2021-08-05 14:40:00
264940	Bangladesh Health Bulletin 1997	Districts with Wild Poliovirus 1999	01/1971 to 12/1997	Country	Bangladesh	Report	Epi surveillance, Subnationally representative, Urban-rural representative	Directorate General of Health Services, Ministry of Health and Family Welfare (Bangladesh)	https://dghs.gov.bd/index.php/bd/publication/all-publication/257-health-bulletin			Acute glomerulonephritis, Agriculture, Amoebiasis, Anemia, Asthma, BCG vaccines, Beds, Burns, COPD, Caesarean section, Caloric intake, Cancers, Causes of death, Child mortality, Climate, Crops, DOTs, DTP vaccines, Dentists, Diabetes, Diarrhea, Diarrheal diseases, Diphtheria, Encephalitis, Family composition, Family size, Fertility, GDP, Government health budget, Government health expenditures, Go…	Directorate General of Health Services, Ministry of Health and Family Welfare (Bangladesh)							Directorate General of Health Services, Ministry of Health and Family Welfare (Bangladesh)	1999	Directorate General of Health Services, Ministry of Health and Family Welfare (Bangladesh). Bangladesh Health Bulletin 1997. Dhaka, Bangladesh: Directorate General of Health Services, Ministry of Health and Family Welfare (Bangladesh), 1999.							2016-09-09 13:16:00	satkin67	2021-09-22 15:33:00
264938	Bangladesh Health Bulletin 2015		01/2015 to 12/2015	Country	Bangladesh	Report	Epi surveillance, Inpatient, Urban-rural representative	Directorate General of Health Services, Ministry of Health and Family Welfare (Bangladesh)	http://www.dghs.gov.bd/index.php/bd/publication/all-publication/257-health-bulletin			Abortion, Abortive outcome, Acute glomerulonephritis, Alzheimer's disease and other dementias, Amoebiasis, Anemia, Animal injuries, Antenatal care, Antihelminthics, Antiretroviral therapy, Anxiety disorders, Asthma, Autism, BCG vaccines, Beds, Bipolar affective disorder, Birth asphyxia, Birth weight, Bladder cancer, Blood supply, Blood tests, Blood transfusions, Brain and nervous system cancers, …	Directorate General of Health Services, Ministry of Health and Family Welfare (Bangladesh)							Directorate General of Health Services, Ministry of Health and Family Welfare (Bangladesh)	2015	Directorate General of Health Services, Ministry of Health and Family Welfare (Bangladesh). Bangladesh Health Bulletin 2015. Dhaka, Bangladesh: Directorate General of Health Services, Ministry of Health and Family Welfare (Bangladesh), 2015.							2016-09-09 13:11:00	satkin67	2021-09-15 10:51:00
111843	Bangladesh Smoking, Tobacco, and Health Survey 1995		1995-11-01	Country	Bangladesh	Survey	Household, Interview, Nationally representative					Assets, Cancers, Cardiovascular and circulatory diseases, Chronic kidney diseases, Chronic respiratory diseases, Digestive diseases, Education, Electricity, Family composition, Family size, Housing conditions, Housing materials, Hypertension, Income, Lighting, Marital status, Mass media, Morbidity, Peptic ulcer disease, Religion, Tobacco smoking, Tuberculosis	Bangladesh Bureau of Statistics (BBS)									Bangladesh Bureau of Statistics (BBS). Bangladesh Smoking, Tobacco, and Health Survey 1995.							2013-10-11 15:36:00	jrh19	2021-08-05 14:20:00
57735	Bangladesh Statistical Yearbook 2010	Statistical Yearbook of Bangladesh - 2010	01/2010 to 12/2010	Country	Bangladesh	Report		Bangladesh Bureau of Statistics (BBS)	http://www.bbs.gov.bd/PageWebMenuContent.aspx?MenuKey=230			Agriculture, Appendicitis, Asthma, BCG vaccines, Cancers, Cholera, Condoms, Contact with venomous animals and plants, Crime, Diabetes, Diarrhea, Diphtheria, Education, Education access, Education expenditures, Electricity, Employment, Environment, Epilepsy, Fertility, Fishing, HIV and AIDS, Health care services, Household expenditures, Infant mortality, Influenza, Intentional injuries, Leprosy, L…	Bangladesh Bureau of Statistics (BBS)							Bangladesh Bureau of Statistics (BBS)	2011	Bangladesh Bureau of Statistics (BBS). Bangladesh Statistical Yearbook 2010. Dhaka, Bangladesh: Bangladesh Bureau of Statistics (BBS), 2011.							2012-08-29 11:47:00	admin	2018-11-06 17:10:00
135014	Belarus Demographic Yearbook 2012	Demographic Yearbook of the Republic of Belarus Statistical Book	01/1990 to 12/2012	Country	Belarus	Vital registration	Epi surveillance, Subnationally representative, Urban-rural representative	National Statistical Committee of the Republic of Belarus	https://www.belstat.gov.by/ofitsialnaya-statistika/publications/izdania/public_compilation/index_3527/		The statistical yearbook features data on population size and age-sex composition, distribution throughout the country, numbers of births and deaths, marriage and divorce rates, international population migration, and life expectancy at birth. The information is presented for the country as a whole and in a breakdown by regions and Minsk City. Data for selected indicators are provided for some to…	Blood disorders, Cancers, Cardiomyopathies, Cardiovascular and circulatory diseases, Causes of death, Child mortality, Chronic respiratory diseases, Congenital anomalies, Diabetes, Digestive diseases, Drownings, Education, Endocrine disorders, Ethnicity, Fertility, Homicide, ICD-10, Immune system disorders, Infant mortality, Infectious diseases, International migration, Life expectancy, Live birt…	National Statistical Committee of the Republic of Belarus							National Statistical Committee of the Republic of Belarus	2012	National Statistical Committee of the Republic of Belarus. Belarus Demographic Yearbook 2012. Minsk, Belarus: National Statistical Committee of the Republic of Belarus, 2012.							2014-02-28 09:12:00	mli4	2021-08-05 14:30:00
238891	Belarus Demographic Yearbook 2013	Demographic Yearbook of the Republic of Belarus Statistical Book	01/1990 to 12/2012	Country	Belarus	Vital registration	Subnationally representative, Urban-rural representative	National Statistical Committee of the Republic of Belarus	https://www.belstat.gov.by/ofitsialnaya-statistika/publications/izdania/public_compilation/index_3501/		The statistical yearbook features data on population size and age-sex composition, distribution throughout the country, numbers of births and deaths, marriage and divorce rates, international population migration, and life expectancy at birth. The information is presented for the country as a whole and in a breakdown by regions and Minsk City. Data for selected indicators are provided for some to…	Blood disorders, Cancers, Cardiomyopathies, Cardiovascular and circulatory diseases, Causes of death, Child mortality, Chronic respiratory diseases, Congenital anomalies, Diabetes, Digestive diseases, Drownings, Education, Endocrine disorders, Ethnicity, Fertility, Homicide, ICD-10, Immune system disorders, Infant mortality, Infectious diseases, International migration, Life expectancy, Live birt…	National Statistical Committee of the Republic of Belarus							National Statistical Committee of the Republic of Belarus	2013	National Statistical Committee of the Republic of Belarus. Belarus Demographic Yearbook 2013. Minsk, Belarus: National Statistical Committee of the Republic of Belarus, 2013.							2016-02-10 09:26:00	jrh19	2021-08-26 15:58:00
238894	Belarus Demographic Yearbook 2015	Demographic Yearbook of the Republic of Belarus Statistical Book	01/1990 to 12/2015	Country	Belarus	Vital registration	Epi surveillance, Subnationally representative, Urban-rural representative	National Statistical Committee of the Republic of Belarus	https://www.belstat.gov.by/ofitsialnaya-statistika/publications/izdania/public_compilation/index_8029/		The statistical yearbook features data on population size and age-sex composition, distribution throughout the country, numbers of births and deaths, marriage and divorce rates, international population migration, and life expectancy at birth. The information is presented for the country as a whole and in a breakdown by regions and Minsk City. Data for selected indicators are provided for some to…	Blood disorders, Cancers, Cardiomyopathies, Cardiovascular and circulatory diseases, Causes of death, Child mortality, Chronic respiratory diseases, Congenital anomalies, Diabetes, Digestive diseases, Drownings, Education, Endocrine disorders, Ethnicity, Fertility, Homicide, ICD-10, Immune system disorders, Infant mortality, Infectious diseases, International migration, Life expectancy, Live birt…	National Statistical Committee of the Republic of Belarus							National Statistical Committee of the Republic of Belarus	2015	National Statistical Committee of the Republic of Belarus. Belarus Demographic Yearbook 2015. Minsk, Belarus: National Statistical Committee of the Republic of Belarus, 2015.							2016-02-10 09:29:00	jrh19	2021-08-05 16:00:00
424209	Belarus Demographic Yearbook 2016	Demographic Yearbook of the Republic of Belarus Statistical Book	01/1990 to 01/2016	Country	Belarus	Vital registration	Epi surveillance, Subnationally representative, Urban-rural representative	National Statistical Committee of the Republic of Belarus	http://www.belstat.gov.by/ofitsialnaya-statistika/publications/izdania/public_compilation/		The statistical yearbook features data on population size and age-sex composition, distribution throughout the country, numbers of births and deaths, marriage and divorce rates, international population migration, and life expectancy at birth. The information is presented for the country as a whole and in a breakdown by regions and Minsk City. Data for selected indicators are provided for some to…	Blood disorders, Cancers, Cardiomyopathies, Cardiovascular and circulatory diseases, Child mortality, Chronic respiratory diseases, Congenital anomalies, Diabetes, Digestive diseases, Drownings, Education, Endocrine disorders, Ethnicity, Fertility, Homicide, ICD-10, Immune system disorders, Infant mortality, Infectious diseases, International migration, Life expectancy, Live births, Marital statu…	National Statistical Committee of the Republic of Belarus							National Statistical Committee of the Republic of Belarus	2016	National Statistical Committee of the Republic of Belarus. Belarus Demographic Yearbook 2016. Minsk, Belarus: National Statistical Committee of the Republic of Belarus, 2016.							2019-10-31 11:10:00	fuller14	2021-08-06 07:20:00
424213	Belarus Demographic Yearbook 2017	Demographic Yearbook of the Republic of Belarus Statistical Book	01/1990 to 01/2017	Country	Belarus	Vital registration	Epi surveillance, Subnationally representative, Urban-rural representative	National Statistical Committee of the Republic of Belarus	http://www.belstat.gov.by/ofitsialnaya-statistika/publications/izdania/public_compilation/		The statistical yearbook features data on population size and age-sex composition, distribution throughout the country, numbers of births and deaths, marriage and divorce rates, international population migration, and life expectancy at birth. The information is presented for the country as a whole and in a breakdown by regions and Minsk City. Data for selected indicators are provided for some to…	Blood disorders, Cancers, Cardiomyopathies, Cardiovascular and circulatory diseases, Child mortality, Chronic respiratory diseases, Congenital anomalies, Diabetes, Digestive diseases, Drownings, Education, Endocrine disorders, Ethnicity, Fertility, Homicide, ICD-10, Immune system disorders, Infant mortality, Infectious diseases, International migration, Life expectancy, Live births, Marital statu…	National Statistical Committee of the Republic of Belarus							National Statistical Committee of the Republic of Belarus	2017	National Statistical Committee of the Republic of Belarus. Belarus Demographic Yearbook 2017. Minsk, Belarus: National Statistical Committee of the Republic of Belarus, 2017.							2019-10-31 11:11:00	fuller14	2021-08-06 07:20:00
424218	Belarus Demographic Yearbook 2018	Demographic Yearbook of the Republic of Belarus Statistical Book	01/1990 to 01/2018	Country	Belarus	Vital registration	Epi surveillance, Subnationally representative, Urban-rural representative	National Statistical Committee of the Republic of Belarus	http://www.belstat.gov.by/ofitsialnaya-statistika/publications/izdania/public_compilation/		The statistical yearbook features data on population size and age-sex composition, distribution throughout the country, numbers of births and deaths, marriage and divorce rates, international population migration, and life expectancy at birth. The information is presented for the country as a whole and in a breakdown by regions and Minsk City. Data for selected indicators are provided for some to…	Blood disorders, Cancers, Cardiomyopathies, Cardiovascular and circulatory diseases, Child mortality, Chronic respiratory diseases, Congenital anomalies, Diabetes, Digestive diseases, Drownings, Education, Endocrine disorders, Ethnicity, Fertility, Homicide, ICD-10, Immune system disorders, Infant mortality, Infectious diseases, International migration, Life expectancy, Live births, Marital statu…	National Statistical Committee of the Republic of Belarus							National Statistical Committee of the Republic of Belarus	2018	National Statistical Committee of the Republic of Belarus. Belarus Demographic Yearbook 2018. Minsk, Belarus: National Statistical Committee of the Republic of Belarus, 2018.							2019-10-31 11:12:00	fuller14	2021-08-06 07:20:00
424222	Belarus Demographic Yearbook 2019	Demographic Yearbook of the Republic of Belarus Statistical Book	01/1990 to 01/2019	Country	Belarus	Vital registration	Epi surveillance, Subnationally representative, Urban-rural representative	National Statistical Committee of the Republic of Belarus	http://www.belstat.gov.by/ofitsialnaya-statistika/publications/izdania/public_compilation/		The statistical yearbook features data on population size and age-sex composition, distribution throughout the country, numbers of births and deaths, marriage and divorce rates, international population migration, and life expectancy at birth. The information is presented for the country as a whole and in a breakdown by regions and Minsk City. Data for selected indicators are provided for some to…	Blood disorders, Cancers, Cardiomyopathies, Cardiovascular and circulatory diseases, Child mortality, Chronic respiratory diseases, Congenital anomalies, Diabetes, Digestive diseases, Drownings, Education, Endocrine disorders, Ethnicity, Fertility, Homicide, ICD-10, Immune system disorders, Infant mortality, Infectious diseases, International migration, Life expectancy, Live births, Marital statu…	National Statistical Committee of the Republic of Belarus							National Statistical Committee of the Republic of Belarus	2019	National Statistical Committee of the Republic of Belarus. Belarus Demographic Yearbook 2019. Minsk, Belarus: National Statistical Committee of the Republic of Belarus, 2019.							2019-10-31 11:12:00	fuller14	2021-08-06 07:20:00
118561	Belgium Eurobarometer 66.2: Nuclear Energy and Safety, and Public Health Issues 2006	ZA4527: Eurobarometer 66.2 (Oct-Nov 2006)	10/2006 to 11/2006	Country	Belgium	Survey	Cross-sectional	GESIS - Leibniz Institute for the Social Sciences	https://dbk.gesis.org/dbksearch/SDESC2.ASP?no=4527&db=e&search=&search2=&tab=0&notabs=&nf=1&af=&ll=10		The Eurobarometer is a program commissioned by the European Commission to monitor public opinion in the European Union member countries. Topics vary with each series, and have included agriculture, energy, environment, gender roles, immigration, knowledge of foreign languages, poverty, public health, technology, and other special topics.Eurobarometer 66.2 covered topics including drug abuse, alco…	Alcohol use, Allergies, Anxiety, Asthma, Back pain, COPD, Cancers, Cataracts, Dental care, Diabetes, Secondhand smoke, Eye examinations, Gynecology, Headache, Health care use, Health status, Hemorrhagic stroke, Hormone replacement therapy, Hypertension, Mental health symptoms, Musculoskeletal diseases, Neck pain, Osteoporosis, Pain, Pap smears, Peptic ulcer disease, Screening, Screening mammograp…	European Commission (EC)									European Commission (2012): Eurobarometer 66.2 (Oct-Nov 2006). TNS OPINION & SOCIAL, Brussels [Producer]. GESIS Data Archive, Cologne. ZA4527 Data file Version 1.0.1, doi:10.4232/1.10981							2013-11-07 12:01:00	hadidi	2021-08-05 14:20:00
129871	Belgium Health Interview Survey 2008	EnquÃªte de SantÃ© par Interview Belgique 2008	05/2008 to 06/2009	Country	Belgium	Survey		Scientific Institute of Public Health (WIV-ISP) (Belgium)	https://his.wiv-isp.be/fr/SitePages/Rapports_complets_2008.aspx			Alcohol use, Allergies, Asthma, Back pain, Body mass index, Breathing difficulty, Cancers, Cataracts, Chronic kidney diseases, Chronic respiratory diseases, Cirrhosis of the liver, Corrective lenses, Crime, Diabetes, Digestive diseases, Disability, Drug consumption, Education, Employment, Endocrine disorders, Secondhand smoke, Epilepsy, Falls, Fatigue, Fish, Foreign bodies, Fruits and vegetables,…	Scientific Institute of Public Health (WIV-ISP) (Belgium), Statistics Belgium									Scientific Institute of Public Health (WIV-ISP) (Belgium), Statistics Belgium. Belgium Health Interview Survey 2008.							2014-01-16 19:01:00	elnel	2020-04-21 09:47:00
345667	Belgium Health Interview Survey 2008 - Eurostat	Belgium Health Interview Survey (HIS) 2008	05/2008 to 06/2009	Country	Belgium	Survey	Cross-sectional, Individual, Interview	Eurostat	http://ec.europa.eu/eurostat/web/microdata/european-health-interview-survey		The Belgium Health Interview Survey 2008 collected health information from about 10,000 individuals across Belgium. The survey was subnationally representative for all three regions and their provinces, with the sample split nearly equally between regions: Flanders (3,500 participants), Brussels (3,000 participants), and Wallonia (3,500 participants). Two questionnaires were used: a face-to-face …	Absenteeism, Alcohol use, Antibiotics, Anxiety disorders, Asthma, Back pain, Birth control pills, Blood pressure, Cancers, Chemotherapy, Cholesterol tests, Cirrhosis of the liver, Corrective lenses, Dental care, Diabetes, Education, Employment, Secondhand smoke, Family composition, Family size, Fruits, Glucose tests, Health aid, Hearing aids, Height, Home care, Hospitals, Household air pollution,…	Eurostat, Scientific Institute of Public Health (WIV-ISP) (Belgium), Statistics Belgium									Eurostat, Scientific Institute of Public Health (WIV-ISP) (Belgium), Statistics Belgium. Belgium Health Interview Survey 2008 - Eurostat.					,		2018-04-26 11:05:00	kliewerj	2021-08-06 03:10:00
161357	Belgium Health Interview Survey 2013	EnquÃªte de SantÃ© par Interview Belgique 2013	01/2013 to 12/2013	Country	Belgium	Survey	Cross-sectional, Household, Individual, Interview, Nationally representative, Subnationally representative	Scientific Institute of Public Health (WIV-ISP) (Belgium)	https://his.wiv-isp.be/fr/SitePages/Accueil.aspx		The Belgium Health Interview Survey 2013 collected health information from about 10,000 individuals across Belgium. The survey was subnationally representative for all three regions and their provinces, with the sample split nearly equally between regions: Flemish region (3500 participants), Brussels region (3500 participants), and Walloon region (3500 participants). Two questionnaires were used:…	Alcohol use, Allergies, Anxiety, Assets, Asthma, Back pain, Birth control pills, Birth place, COPD, Cancers, Cardiovascular and circulatory diseases, Cataracts, Chronic kidney diseases, Cirrhosis of the liver, Colonoscopy, Condoms, Contraceptive implants, Contraceptives, Corrective lenses, Crime, Dental care, Diabetes, Diaphragms, Digestive diseases, Domestic violence, Eating disorders, Edentulis…	Scientific Institute of Public Health (WIV-ISP) (Belgium), Statistics Belgium, Center for Statistics, University of Hasselt (CenStat) (Belgium)									Center for Statistics, University of Hasselt (CenStat) (Belgium), Scientific Institute of Public Health (WIV-ISP) (Belgium), Statistics Belgium. Belgium Health Interview Survey 2013.							2015-01-06 16:51:00	elnel	2021-08-05 15:50:00
212340	Belgium Survey of Health, Aging and Retirement in Europe, Wave 1 2004-2005		11/2004 to 12/2005	Country	Belgium	Survey	Household, Individual, Interview, Longitudinal	Survey of Health, Ageing and Retirement in Europe (SHARE) Project	http://www.share-project.org/home0/wave-1.html	Survey of Health, Aging and Retirement in Europe (SHARE)	The Survey of Health, Aging and Retirement in Europe (SHARE) is a multi-country longitudinal study of aging in Europe. The first round took place primarily between February and October 2004, with some data collection in Greece, France, and Belgium through July 2005, and data collection in Israel from October 2005 to July 2006. Wave 1 included a main questionnaire that included 20 modules on healt…	Aged adults, Alcohol use, Analgesics, Antihypertensive drugs, Assets, Asthma, Biopsy, Bladder cancer, Brain and nervous system cancers, Breast cancer, Breathing difficulty, COPD, Cancers, Cardiovascular surgical procedures, Cataracts, Cervix uteri cancer, Colon and rectum cancers, Colonoscopy, Corpus uteri cancer, Corrective lenses, Cough, Dental care, Diabetes, Disability, Edema, Education, Empl…	Munich Center for the Economics of Aging (MEA), Max Planck Institute for Social Law and Social Policy	European Commission (EC), National Institute on Aging (NIA), National Institutes of Health (NIH)						Munich Center for the Economics of Aging (MEA), Max Planck Institute for Social Law and Social Policy	2013	BÃ¶rsch-Supan, A. (2013). Survey of Health, Ageing and Retirement in Europe (SHARE) Wave 1. Release version: 2.6.0. SHARE-ERIC. Data set. DOI: 10.6103/SHARE.w1.260					, ,		2015-07-10 15:27:00	orchid15	2021-08-05 15:50:00
212354	Belgium Survey of Health, Aging and Retirement in Europe, Wave 2 2006-2007		10/2006 to 09/2007	Country	Belgium	Survey	Household, Individual, Interview, Longitudinal	Survey of Health, Ageing and Retirement in Europe (SHARE) Project	http://www.share-project.org/home0/wave-2.html	Survey of Health, Aging and Retirement in Europe (SHARE)	The Survey of Health, Aging and Retirement in Europe (SHARE) is a multi-country longitudinal study of aging in Europe. The second round took place primarily in 2006 and 2007, with data collection in Israel in 2009 and 2010. Wave 2 included a main questionnaire that included 22 modules on health status and behaviors, self-reported height and weight, mental health, economic status, Â social support…	Aged adults, Alcohol use, Alzheimer's disease and other dementias, Analgesics, Antihypertensive drugs, Assets, Asthma, Birth place, Bladder cancer, Brain and nervous system cancers, Breast cancer, Breathing difficulty, COPD, Cancers, Cardiovascular and circulatory diseases, Cataracts, Cervix uteri cancer, Chronic respiratory diseases, Colon and rectum cancers, Corpus uteri cancer, Corrective lens…	Munich Center for the Economics of Aging (MEA), Max Planck Institute for Social Law and Social Policy	European Commission (EC), National Institute on Aging (NIA), National Institutes of Health (NIH)						Munich Center for the Economics of Aging (MEA), Max Planck Institute for Social Law and Social Policy	2013	BÃ¶rsch-Supan, A. (2013). Survey of Health, Ageing and Retirement in Europe (SHARE) Wave 2. Release version: 2.6.0. SHARE-ERIC. Data set. DOI: 10.6103/SHARE.w2.260					, ,		2015-07-10 15:39:00	orchid15	2021-08-05 15:50:00
212393	Belgium Survey of Health, Aging and Retirement in Europe, Wave 4 2011		03/2011 to 12/2011	Country	Belgium	Survey	Household, Individual, Interview, Longitudinal	Survey of Health, Ageing and Retirement in Europe (SHARE) Project	http://www.share-project.org/home0/wave-4.html	Survey of Health, Aging and Retirement in Europe (SHARE)	The Survey of Health, Aging and Retirement in Europe (SHARE) is a multi-country longitudinal study of aging in Europe. Wave 4 took place primarily in 2011, with some data collection in 2010 and 2012.Â Wave 4 was the third regular panel wave of the survey, following the SHARELIFE survey in Wave 3. It included a main questionnaire that included 20 modules on health status and behaviors, self-report…	Aged adults, Alcohol use, Alzheimer's disease and other dementias, Analgesics, Antihypertensive drugs, Assets, Birth place, Bladder cancer, Blood pressure, Blood tests, Brain and nervous system cancers, Breast cancer, Breathing difficulty, COPD, Cancers, Cardiovascular and circulatory diseases, Cataracts, Cervix uteri cancer, Colon and rectum cancers, Corpus uteri cancer, Corrective lenses, Cough…	Munich Center for the Economics of Aging (MEA), Max Planck Institute for Social Law and Social Policy	European Commission (EC), National Institute on Aging (NIA), National Institutes of Health (NIH)						Munich Center for the Economics of Aging (MEA), Max Planck Institute for Social Law and Social Policy	2013	BÃ¶rsch-Supan, A. (2013). Survey of Health, Ageing and Retirement in Europe (SHARE) Wave 4. Release version: 1.1.1. SHARE-ERIC. Data set. DOI: 10.6103/SHARE.w4.111					, ,		2015-07-10 16:59:00	orchid15	2021-08-05 15:50:00
212453	Belgium Survey of Health, Aging and Retirement in Europe, Wave 5 2013	Survey of Health, Ageing, and Retirement in Europe (SHARE)	02/2013 to 11/2013	Country	Belgium	Survey	Household, Individual, Interview, Longitudinal	Survey of Health, Ageing and Retirement in Europe (SHARE) Project	http://www.share-project.org/home0/wave-5.html	Survey of Health, Aging and Retirement in Europe (SHARE)	The Survey of Health, Aging and Retirement in Europe (SHARE) is a multi-country longitudinal study of aging in Europe. Wave 5 took place entirely in 2013. It included a main questionnaire that included modules on health status and behaviors, self-reported height and weight, mental health, economic status, social support, and an end of life questionnaire for respondents who had died. New modules a…	Aged adults, Alcohol use, Allergies, Alzheimer's disease and other dementias, Analgesics, Antihypertensive drugs, Appendicitis, Assets, Asthma, Back pain, Birth place, Bladder cancer, Blood tests, Brain and nervous system cancers, Breast cancer, COPD, Cancers, Cardiovascular and circulatory diseases, Cataracts, Cervix uteri cancer, Child care, Chronic respiratory diseases, Colon and rectum cancer…	Munich Center for the Economics of Aging (MEA), Max Planck Institute for Social Law and Social Policy	European Commission (EC), National Institute on Aging (NIA), National Institutes of Health (NIH)						Munich Center for the Economics of Aging (MEA), Max Planck Institute for Social Law and Social Policy	2015	BÃ¶rsch-Supan, A. (2015). Survey of Health, Ageing and Retirement in Europe (SHARE) Wave 5. Release version: 1.0.0. SHARE-ERIC. Data set. DOI: 10.6103/SHARE.w5.100					, ,		2015-07-13 11:35:00	elnel	2021-08-05 15:50:00
356692	Belgium Survey of Health, Aging and Retirement in Europe, Wave 6 2015		02/2015 to 11/2015	Country	Belgium	Survey	Household, Individual, Interview, Longitudinal	Survey of Health, Ageing and Retirement in Europe (SHARE) Project	http://www.share-project.org/data-documentation/waves-overview/wave-6.html	Survey of Health, Aging and Retirement in Europe (SHARE)	The Survey of Health, Aging and Retirement in Europe (SHARE) is a multi-country longitudinal study of aging in Europe. Wave 6 took place in 2015. It included a main questionnaire that included modules on health status and behaviors, self-reported height and weight, mental health, economic status, and social support. Wave 6 added the new innovation of Dried Blood Spots data collection.Further info…	Aged adults, Alcohol use, Appetite loss, Assets, Back pain, Birth place, Bladder cancer, Blood pressure, Blood tests, Brain and nervous system cancers, Breast cancer, Breathing difficulty, COPD, Cancers, Cardiovascular and circulatory diseases, Cataracts, Cervix uteri cancer, Chronic kidney diseases, Chronic respiratory diseases, Cognitive assessment, Colon and rectum cancers, Corpus uteri cancer…	Munich Center for the Economics of Aging (MEA), Max Planck Institute for Social Law and Social Policy, CentERdata, TNS Poland	National Institute on Aging (NIA), National Institutes of Health (NIH), Federal Ministry of Education and Research (Germany), Munich Center for the Economics of Aging (MEA), Max Planck Institute for Social Law and Social Policy, European Commission (EC)						Munich Center for the Economics of Aging (MEA), Max Planck Institute for Social Law and Social Policy	2017	BÃ¶rsch-Supan, A. (2018). Survey of Health, Ageing and Retirement in Europe (SHARE) Wave 6. Release version: 6.1.0. SHARE-ERIC. Data set. DOI: 10.6103/SHARE.w6.611					, , , ,		2018-07-10 08:57:00	jrawling	2021-08-13 13:45:00
265001	Bhutan Annual Health Bulletin 2016	à½£à½¼à¼‹à½–à½¦à¾Ÿà½¢à¼‹à½‚à½¦à½¼à¼‹à½–à½ à½²à¼‹à½‚à½“à½¦à¼‹à½‘à½ºà½–à¼ à¼¢à¼ à¼¡à¼¦	01/1994 to 12/2015	Country	Bhutan	Report	Epi surveillance, Inpatient, Outpatient, Subnationally representative	Ministry of Health (Bhutan)	http://www.health.gov.bt/publications/annual-health-bulletins/			Abortion, Adverse effects of medical treatments, Aged adults, Alcohol use, Alcohol use disorders, Animal injuries, Antenatal care, Antiretroviral therapy, Anxiety, Appendicitis, BCG vaccines, Beds, Birth control pills, Birth weight, Blood disorders, Blood tests, Breastfeeding, Burns, Caesarean section, Cancers, Cardiovascular and circulatory diseases, Cataracts, Cerebrovascular diseases, Cervix u…	Policy and Planning Division, Ministry of Health (Bhutan)							Ministry of Health (Bhutan)	2016	Policy and Planning Division, Ministry of Health (Bhutan). Bhutan Annual Health Bulletin 2016. Thimpu, Bhutan: Ministry of Health (Bhutan), 2016.							2016-09-12 14:31:00	satkin67	2021-08-05 16:10:00
223464	Bleeding peptic ulcer - time trends in incidence, treatment and mortality in Sweden		01/1987 to 12/2004		Sweden	Scientific literature						Peptic ulcer disease, Gastritis and duodenitis			Sadic J, BorgstrÃ¶m A, Manjer J, Toth E, Lindell G	Aliment Pharmacol Ther	30	4	392â€“8		2009	Sadic J, BorgstrÃ¶m A, Manjer J, Toth E, Lindell G. Bleeding peptic ulcer - time trends in incidence, treatment and mortality in Sweden. Aliment Pharmacol Ther. 2009; 30(4): 392â€“8.							2015-09-08 10:01:00	ntr2	2019-09-06 13:01:00
223438	Bleeding peptic ulcer: characteristics and outcomes in Newcastle, NSW		01/2004 to 12/2008		Australia	Scientific literature						Peptic ulcer disease, Gastritis and duodenitis			Halland M, Young M, Fitzgerald MN, Inder K, Duggan JM, Duggan A	Intern Med J	41	8	605â€“9		2011	Halland M, Young M, Fitzgerald MN, Inder K, Duggan JM, Duggan A. Bleeding peptic ulcer: characteristics and outcomes in Newcastle, NSW. Intern Med J. 2011; 41(8): 605â€“9.							2015-09-07 22:09:00	ntr2	2019-09-06 13:01:00
118190	Body mass index, life-style, and healthy status in free living elderly people in Menorca Island		01/2009 to 12/2009		Spain	Scientific literature						Peptic ulcer disease, Morbidity, Digestive diseases, Hypertension, Blood pressure, Gastritis and duodenitis			Ferra A, Bibiloni MDM, Zapata ME, Pich J, Pons A, Tur JA	J Nutr Health Aging	16	4	298-305		2012	Ferra A, Bibiloni MDM, Zapata ME, Pich J, Pons A, Tur JA. Body mass index, life-style, and healthy status in free living elderly people in Menorca Island. J Nutr Health Aging. 2012; 16(4): 298-305.							2013-11-05 14:09:00	jrh19	2021-07-20 16:40:00
384597	Botswana Demographic Survey 2017	BSD 2017	08/2017 to 10/2017	Country	Botswana	Survey	Household, Interview, Urban-rural representative	Central Statistics Office (Botswana)	http://www.statsbots.org.bw/		The Botswana Demographic Survey 2017 (BDS-2017) is the fourth in a series of intercensal surveys carried out by the Botswana statistical office, and contains information related to population demographics, migration, economic activities, housing characteristics, access to water, energy use, and sanitation.Â	Agriculture, Anemia, Anthropometry, Assets, Asthma, Birth certificates, Birth control pills, Birth place, Blood pressure, Breastfeeding, Cancers, Cardiovascular and circulatory diseases, Causes of death, Child anthropometry, Chronic kidney diseases, Chronic respiratory diseases, Condoms, Contraceptives, Cooking fuels, Diarrhea, Disability, Disasters, Domestic migration, Education, Electricity, Em…	Central Statistics Office (Botswana), World Bank									Central Statistics Office (Botswana), World Bank. Botswana Demographic Survey 2017.							2018-12-06 13:13:00	lylam	2021-08-06 06:00:00
401321	Botswana Health Statistics Report 1984		01/1979 to 12/1984	Country	Botswana	Report	Discharge, Epi surveillance, Inpatient, Outpatient	Statistics Botswana	http://www.statsbots.org.bw/latest-publications		The Botswana Health Statistical Yearbook contains data derived from service and administrative reports provided by public health facilities in Botswana. Private health practitioners and facilities are excluded. Reported data are used to calculate the level of outpatient and inpatient morbidity and mortality. The report also shows staffing patterns, access to health services, and non-institutional…	Abortion, Abortive outcome, Adult mortality, Adverse effects of medical treatments, Alcohol use disorders, Allergies, Anemia, Antenatal care, Anxiety, Anxiety disorders, Aortic aneurysm, Aplastic and other non-nutritional anemias, Appendicitis, Asthma, Bacterial skin diseases, Beds, Bipolar affective disorder, Birth asphyxia, Birth control pills, Birth weight, Bladder cancer, Blood disorders, Blo…	Central Statistics Office (Botswana), Ministry of Health (Botswana)							Central Statistics Office (Botswana)	1986	Central Statistics Office (Botswana), Ministry of Health (Botswana). Botswana Health Statistics Report 1984. Gaborone, Botswana: Central Statistics Office (Botswana), 1986.							2019-04-10 16:19:00	fuller14	2021-08-06 07:10:00
401322	Botswana Health Statistics Report 1986		01/1981 to 12/1986	Country	Botswana	Report	Discharge, Epi surveillance, Inpatient, Outpatient	Statistics Botswana	http://www.statsbots.org.bw/latest-publications		The Botswana Health Statistical Yearbook contains data derived from service and administrative reports provided by public health facilities in Botswana. Private health practitioners and facilities are excluded. Reported data are used to calculate the level of outpatient and inpatient morbidity and mortality. The report also shows staffing patterns, access to health services, and non-institutional…	Abortion, Abortive outcome, Adult mortality, Adverse effects of medical treatments, Alcohol use disorders, Allergies, Anemia, Antenatal care, Anxiety, Anxiety disorders, Aortic aneurysm, Aplastic and other non-nutritional anemias, Appendicitis, Asthma, Bacterial skin diseases, Beds, Bipolar affective disorder, Birth asphyxia, Birth control pills, Birth weight, Bladder cancer, Blood disorders, Blo…	Central Statistics Office (Botswana), Ministry of Health (Botswana)							Central Statistics Office (Botswana)	1993	Central Statistics Office (Botswana), Ministry of Health (Botswana). Botswana Health Statistics Report 1986. Gaborone, Botswana: Central Statistics Office (Botswana), 1993.							2019-04-10 16:20:00	fuller14	2021-08-06 07:10:00
401323	Botswana Health Statistics Report 1992		01/1987 to 12/1992	Country	Botswana	Report	Discharge, Epi surveillance, Inpatient, Outpatient	Statistics Botswana	http://www.statsbots.org.bw/latest-publications		The Botswana Health Statistical Yearbook contains data derived from service and administrative reports provided by public health facilities in Botswana. Private health practitioners and facilities are excluded. Reported data are used to calculate the level of outpatient and inpatient morbidity and mortality. The report also shows staffing patterns, access to health services, and non-institutional…	Abortion, Abortive outcome, Adult mortality, Adverse effects of medical treatments, Alcohol use disorders, Allergies, Anemia, Antenatal care, Anxiety, Anxiety disorders, Aortic aneurysm, Aplastic and other non-nutritional anemias, Appendicitis, Asthma, Bacterial skin diseases, Beds, Bipolar affective disorder, Birth asphyxia, Birth control pills, Birth weight, Bladder cancer, Blood disorders, Blo…	Central Statistics Office (Botswana), Ministry of Health (Botswana)							Central Statistics Office (Botswana)	1994	Central Statistics Office (Botswana), Ministry of Health (Botswana). Botswana Health Statistics Report 1992. Gaborone, Botswana: Central Statistics Office (Botswana), 1994.							2019-04-10 16:20:00	fuller14	2021-08-06 07:10:00
151846	Botswana Health Statistics Report 1993		01/1990 to 12/1993	Country	Botswana	Report	Discharge, Epi surveillance, Inpatient, Outpatient, Subnationally representative	Statistics Botswana	http://www.statsbots.org.bw/latest-publications		The Botswana Health Statistical Yearbook contains data derived from service and administrative reports provided by health facilities in Botswana. Private health practitioners and facilities are excluded. Reported data are used to calculate the level of outpatient and inpatient morbidity and mortality. The report also shows staffing patterns, access to health services, and non-institutional vital …	Abortion, Abortive outcome, Adult mortality, Adverse effects of medical treatments, Alcohol use disorders, Allergies, Alzheimer's disease and other dementias, Anemia, Animal injuries, Antenatal care, Anxiety disorders, Appendicitis, Asthma, Back and neck pain, Bacterial skin diseases, Beds, Bipolar affective disorder, Birth asphyxia, Birth control pills, Bladder cancer, Brain and nervous system c…	Central Statistics Office (Botswana), Ministry of Health (Botswana)							Central Statistics Office (Botswana)	1995	Central Statistics Office (Botswana), Ministry of Health (Botswana). Botswana Health Statistics Report 1993. Gaborone, Botswana: Central Statistics Office (Botswana), 1995.							2014-08-14 09:23:00	jrh19	2021-09-02 13:49:00
401324	Botswana Health Statistics Report 1995		01/1995 to 12/1995	Country	Botswana	Report	Discharge, Epi surveillance, Inpatient, Outpatient, Subnationally representative	Statistics Botswana	http://www.statsbots.org.bw/latest-publications		The Botswana Health Statistical Yearbook contains data derived from service and administrative reports provided by public health facilities in Botswana. Private health practitioners and facilities are excluded. Reported data are used to calculate the level of outpatient and inpatient morbidity and mortality. The report also shows staffing patterns, access to health services, and non-institutional…	Abortion, Abortive outcome, Adult mortality, Adverse effects of medical treatments, Alcohol use disorders, Allergies, Anemia, Antenatal care, Anxiety, Anxiety disorders, Aortic aneurysm, Aplastic and other non-nutritional anemias, Appendicitis, Asthma, Bacterial skin diseases, Beds, Bipolar affective disorder, Birth asphyxia, Birth control pills, Birth weight, Bladder cancer, Blood disorders, Blo…	Central Statistics Office (Botswana), Ministry of Health (Botswana)							Central Statistics Office (Botswana)	1997	Central Statistics Office (Botswana), Ministry of Health (Botswana). Botswana Health Statistics Report 1995. Gaborone, Botswana: Central Statistics Office (Botswana), 1997.							2019-04-10 16:21:00	fuller14	2021-09-02 16:17:00
401325	Botswana Health Statistics Report 1998		01/1998 to 12/1998	Country	Botswana	Report	Discharge, Epi surveillance, Inpatient, Outpatient, Subnationally representative	Statistics Botswana	http://www.statsbots.org.bw/latest-publications		The Botswana Health Statistical Yearbook contains data derived from service and administrative reports provided by public health facilities in Botswana. Private health practitioners and facilities are excluded. Reported data are used to calculate the level of outpatient and inpatient morbidity and mortality. The report also shows staffing patterns, access to health services, and non-institutional…	Abortion, Abortive outcome, Adult mortality, Adverse effects of medical treatments, Alcohol use disorders, Allergies, Anemia, Antenatal care, Anxiety, Anxiety disorders, Aortic aneurysm, Aplastic and other non-nutritional anemias, Appendicitis, Asthma, Bacterial skin diseases, Beds, Bipolar affective disorder, Birth asphyxia, Birth control pills, Birth weight, Bladder cancer, Blood disorders, Blo…	Central Statistics Office (Botswana), Ministry of Health (Botswana)							Central Statistics Office (Botswana)	2000	Central Statistics Office (Botswana), Ministry of Health (Botswana). Botswana Health Statistics Report 1998. Gaborone, Botswana: Central Statistics Office (Botswana), 2000.							2019-04-10 16:22:00	fuller14	2021-09-02 16:17:00
401326	Botswana Health Statistics Report 2000	Republic of Botswana Health Statistics Report 2000	01/2000 to 12/2000	Country	Botswana	Report	Discharge, Epi surveillance, Inpatient, Outpatient, Subnationally representative	Statistics Botswana	http://www.statsbots.org.bw/health-statistics-report-2000		The Botswana Health Statistical Yearbook contains data derived from service and administrative reports provided by public health facilities in Botswana. Private health practitioners and facilities are excluded. Reported data are used to calculate the level of outpatient and inpatient morbidity and mortality. The report also shows staffing patterns, access to health services, and non-institutional…	Abortion, Abortive outcome, Adult mortality, Adverse effects of medical treatments, Alcohol use disorders, Allergies, Anemia, Antenatal care, Anxiety, Anxiety disorders, Aortic aneurysm, Aplastic and other non-nutritional anemias, Appendicitis, Asthma, Bacterial skin diseases, Beds, Bipolar affective disorder, Birth asphyxia, Birth control pills, Birth weight, Bladder cancer, Blood disorders, Blo…	Central Statistics Office (Botswana), Ministry of Health (Botswana)							Central Statistics Office (Botswana)	2003	Central Statistics Office (Botswana), Ministry of Health (Botswana). Botswana Health Statistics Report 2000. Gaborone, Botswana: Central Statistics Office (Botswana), 2003.							2019-04-10 16:23:00	fuller14	2021-09-15 10:51:00
401327	Botswana Health Statistics Report 2001		01/1997 to 12/2001	Country	Botswana	Report	Discharge, Epi surveillance, Inpatient, Outpatient, Subnationally representative	Statistics Botswana	http://www.statsbots.org.bw/latest-publications		The Botswana Health Statistical Yearbook contains data derived from service and administrative reports provided by public health facilities in Botswana. Private health practitioners and facilities are excluded. Reported data are used to calculate the level of outpatient and inpatient morbidity and mortality. The report also shows staffing patterns, access to health services, and non-institutional…	Abortion, Abortive outcome, Adult mortality, Adverse effects of medical treatments, Alcohol use disorders, Allergies, Anemia, Antenatal care, Anxiety, Anxiety disorders, Aortic aneurysm, Aplastic and other non-nutritional anemias, Appendicitis, Asthma, Bacterial skin diseases, Beds, Bipolar affective disorder, Birth asphyxia, Birth control pills, Birth weight, Bladder cancer, Blood disorders, Blo…	Central Statistics Office (Botswana), Ministry of Health (Botswana)							Central Statistics Office (Botswana)	2004	Central Statistics Office (Botswana), Ministry of Health (Botswana). Botswana Health Statistics Report 2001. Gaborone, Botswana: Central Statistics Office (Botswana), 2004.							2019-04-10 16:23:00	fuller14	2021-09-02 16:17:00
401328	Botswana Health Statistics Report 2003		01/1999 to 12/2003	Country	Botswana	Report	Discharge, Epi surveillance, Inpatient, Outpatient, Subnationally representative	Statistics Botswana	http://www.statsbots.org.bw/latest-publications		The Botswana Health Statistical Yearbook contains data derived from service and administrative reports provided by public health facilities in Botswana. Private health practitioners and facilities are excluded. Reported data are used to calculate the level of outpatient and inpatient morbidity and mortality. The report also shows staffing patterns, access to health services, and non-institutional…	Abortion, Abortive outcome, Adult mortality, Adverse effects of medical treatments, Alcohol use disorders, Allergies, Anemia, Antenatal care, Anxiety, Anxiety disorders, Aortic aneurysm, Aplastic and other non-nutritional anemias, Appendicitis, Asthma, Bacterial skin diseases, Beds, Bipolar affective disorder, Birth asphyxia, Birth control pills, Birth weight, Bladder cancer, Blood disorders, Blo…	Central Statistics Office (Botswana), Ministry of Health (Botswana)							Central Statistics Office (Botswana)	2005	Central Statistics Office (Botswana), Ministry of Health (Botswana). Botswana Health Statistics Report 2003. Gaborone, Botswana: Central Statistics Office (Botswana), 2005.							2019-04-10 16:24:00	fuller14	2021-09-02 16:17:00
401329	Botswana Health Statistics Report 2005		01/2001 to 12/2005	Country	Botswana	Report	Discharge, Epi surveillance, Inpatient, Outpatient, Subnationally representative	Statistics Botswana	http://www.statsbots.org.bw/latest-publications		The Botswana Health Statistical Yearbook contains data derived from service and administrative reports provided by public health facilities in Botswana. Private health practitioners and facilities are excluded. Reported data are used to calculate the level of outpatient and inpatient morbidity and mortality. The report also shows staffing patterns, access to health services, and non-institutional…	Abortion, Abortive outcome, Adult mortality, Adverse effects of medical treatments, Alcohol use disorders, Allergies, Anemia, Antenatal care, Anxiety, Anxiety disorders, Aortic aneurysm, Aplastic and other non-nutritional anemias, Appendicitis, Asthma, Bacterial skin diseases, Beds, Bipolar affective disorder, Birth asphyxia, Birth control pills, Birth weight, Bladder cancer, Blood disorders, Blo…	Central Statistics Office (Botswana), Ministry of Health (Botswana)							Central Statistics Office (Botswana)	2008	Central Statistics Office (Botswana), Ministry of Health (Botswana). Botswana Health Statistics Report 2005. Gaborone, Botswana: Central Statistics Office (Botswana), 2008.							2019-04-10 16:24:00	fuller14	2021-09-02 16:17:00
108916	Botswana Health Statistics Report 2008		01/2001 to 12/2008	Country	Botswana	Report	Subnationally representative	Central Statistics Office (Botswana)	http://www.cso.gov.bw/index.php/summary-statistics/15-health		The Botswana Health Statistical Yearbook contains data derived from service and administrative reports provided by public health facilities in 28 health administrative districts in Botswana. Private health practitioners and facilities are excluded. Reported data are used to calculate the level of outpatient and inpatient morbidity and mortality. The report also shows staffing patterns, access to …	Abortion, Abortive outcome, Adult mortality, Adverse effects of medical treatments, Alcohol use disorders, Allergies, Anemia, Antenatal care, Anxiety, Anxiety disorders, Aortic aneurysm, Aplastic and other non-nutritional anemias, Appendicitis, Asthma, Bacterial skin diseases, Beds, Bipolar affective disorder, Birth asphyxia, Birth control pills, Birth weight, Bladder cancer, Blood disorders, Bra…	Ministry of Health (Botswana), Statistics Botswana							Statistics Botswana	2012	Ministry of Health (Botswana), Statistics Botswana. Botswana Health Statistics Report 2008. Gaborone, Botswana: Statistics Botswana, 2012.							2013-09-13 16:17:00	satkin67	2021-11-10 14:53:00
109203	Botswana Health Statistics Report 2009		01/2001 to 12/2009	Country	Botswana	Report	Subnationally representative	Central Statistics Office (Botswana)	http://www.cso.gov.bw/index.php/summary-statistics/15-health		The Botswana Health Statistical Yearbook contains data derived from service and administrative reports provided by public health facilities in 29 health administrative districts in Botswana. Private health practitioners and facilities are excluded. Reported data are used to calculate the level of outpatient and inpatient morbidity and mortality. The report also shows staffing patterns, access to …	Abortion, Abortive outcome, Adult mortality, Adverse effects of medical treatments, Alcohol use disorders, Allergies, Anemia, Antenatal care, Anxiety, Anxiety disorders, Aortic aneurysm, Aplastic and other non-nutritional anemias, Appendicitis, Asthma, Bacterial skin diseases, Beds, Bipolar affective disorder, Birth asphyxia, Birth control pills, Birth weight, Bladder cancer, Blood disorders, Blo…	Ministry of Health (Botswana), Statistics Botswana							Statistics Botswana	2012	Ministry of Health (Botswana), Statistics Botswana. Botswana Health Statistics Report 2009. Gaborone, Botswana: Statistics Botswana, 2012.							2013-09-20 09:50:00	satkin67	2021-11-10 14:53:00
336687	Botswana Health Statistics Report 2010		01/2002 to 12/2010	Country	Botswana	Report	Discharge, Epi surveillance, Inpatient, Outpatient, Subnationally representative	Statistics Botswana	http://www.statsbots.org.bw/latest-publications		The Botswana Health Statistical Yearbook contains data derived from service and administrative reports provided by public health facilities in 29 health administrative districts in Botswana. Private health practitioners and facilities are excluded. Reported data are used to calculate the level of outpatient and inpatient morbidity and mortality. The report also shows staffing patterns, access to …	Abortion, Abortive outcome, Adult mortality, Adverse effects of medical treatments, Alcohol use disorders, Allergies, Anemia, Antenatal care, Anxiety, Anxiety disorders, Aortic aneurysm, Aplastic and other non-nutritional anemias, Appendicitis, Asthma, Bacterial skin diseases, Beds, Bipolar affective disorder, Birth asphyxia, Birth control pills, Birth weight, Bladder cancer, Blood disorders, Blo…	Ministry of Health (Botswana), Statistics Botswana							Statistics Botswana	2017	Ministry of Health (Botswana), Statistics Botswana. Botswana Health Statistics Report 2010. Gaborone, Botswana: Statistics Botswana, 2017.							2018-02-27 11:23:00	bgaw	2021-09-02 16:17:00
104246	Brazil Hospital Information System 1997	Sistema de informaÃ§Ãµes Hospitalares do SUS (SIHSUS)	01/1997 to 12/1997	Country	Brazil	Administrative data	Discharge, Financial, Inpatient	Ministry of Health (Brazil)	http://www2.datasus.gov.br/DATASUS/index.php?area=0901			Acute glomerulonephritis, Adverse effects of medical treatments, Animal injuries, Appendicitis, Asbestosis, Burns, Causes of morbidity, Cellulitis, Cirrhosis of the liver, Cleft lip and cleft palate, Congenital heart anomalies, Contact with venomous animals and plants, Decubitus ulcer, Diarrheal diseases, Digestive diseases, Discharge status, Down's syndrome, Drownings, Echinococcosis, Eclampsia,…	Ministry of Health (Brazil)							Ministry of Health (Brazil)		Ministry of Health (Brazil). Brazil Hospital Information System 1997. Rio de Janeiro, Brazil: Ministry of Health (Brazil).							2013-07-31 12:26:00	nighnoel	2021-08-05 13:10:00
104247	Brazil Hospital Information System 1998	Sistema de informaÃ§Ãµes Hospitalares do SUS (SIHSUS)	01/1998 to 12/1998	Country	Brazil	Administrative data	Discharge, Financial, Inpatient	Ministry of Health (Brazil)	http://www2.datasus.gov.br/DATASUS/index.php?area=0901			Acute glomerulonephritis, Adverse effects of medical treatments, Alopecia, Animal injuries, Appendicitis, Asbestosis, Atrial fibrillation and flutter, Burns, COPD, Cardiomyopathies, Causes of morbidity, Cellulitis, Cirrhosis of the liver, Cleft lip and cleft palate, Congenital anomalies, Congenital heart anomalies, Contact with venomous animals and plants, Decubitus ulcer, Dermatitis, Diarrheal d…	Ministry of Health (Brazil)							Ministry of Health (Brazil)		Ministry of Health (Brazil). Brazil Hospital Information System 1998. Rio de Janeiro, Brazil: Ministry of Health (Brazil).							2013-07-31 12:29:00	nighnoel	2021-08-05 13:10:00
104248	Brazil Hospital Information System 1999	Sistema de informaÃ§Ãµes Hospitalares do SUS (SIHSUS)	01/1999 to 12/1999	Country	Brazil	Administrative data	Discharge, Financial, Inpatient	Ministry of Health (Brazil)	http://www2.datasus.gov.br/DATASUS/index.php?area=0901			Acute glomerulonephritis, Adverse effects of medical treatments, Alopecia, Animal injuries, Appendicitis, Asbestosis, Atrial fibrillation and flutter, Burns, COPD, Cardiomyopathies, Causes of morbidity, Cellulitis, Cirrhosis of the liver, Cleft lip and cleft palate, Congenital anomalies, Congenital heart anomalies, Contact with venomous animals and plants, Decubitus ulcer, Dermatitis, Diarrheal d…	Ministry of Health (Brazil)							Ministry of Health (Brazil)		Ministry of Health (Brazil). Brazil Hospital Information System 1999. Rio de Janeiro, Brazil: Ministry of Health (Brazil).							2013-07-31 12:29:00	nighnoel	2021-08-05 13:10:00
104249	Brazil Hospital Information System 2000	Sistema de informaÃ§Ãµes Hospitalares do SUS (SIHSUS)	01/2000 to 12/2000	Country	Brazil	Administrative data	Discharge, Financial, Inpatient	Ministry of Health (Brazil)	http://www2.datasus.gov.br/DATASUS/index.php?area=0901			Acute glomerulonephritis, Adverse effects of medical treatments, Alopecia, Animal injuries, Appendicitis, Asbestosis, Atrial fibrillation and flutter, Burns, COPD, Cardiomyopathies, Causes of morbidity, Cellulitis, Cirrhosis of the liver, Cleft lip and cleft palate, Congenital anomalies, Congenital heart anomalies, Contact with venomous animals and plants, Decubitus ulcer, Dermatitis, Diarrheal d…	Ministry of Health (Brazil)							Ministry of Health (Brazil)		Ministry of Health (Brazil). Brazil Hospital Information System 2000. Rio de Janeiro, Brazil: Ministry of Health (Brazil).							2013-07-31 12:31:00	nighnoel	2021-08-05 13:10:00
104250	Brazil Hospital Information System 2001	Sistema de informaÃ§Ãµes Hospitalares do SUS (SIHSUS)	01/2001 to 12/2001	Country	Brazil	Administrative data	Discharge, Financial, Inpatient	Ministry of Health (Brazil)	http://www2.datasus.gov.br/DATASUS/index.php?area=0901			Acute glomerulonephritis, Adverse effects of medical treatments, Alopecia, Animal injuries, Appendicitis, Asbestosis, Atrial fibrillation and flutter, Burns, COPD, Cardiomyopathies, Causes of morbidity, Cellulitis, Cirrhosis of the liver, Cleft lip and cleft palate, Congenital anomalies, Congenital heart anomalies, Contact with venomous animals and plants, Decubitus ulcer, Dermatitis, Diarrheal d…	Ministry of Health (Brazil)							Ministry of Health (Brazil)		Ministry of Health (Brazil). Brazil Hospital Information System 2001. Rio de Janeiro, Brazil: Ministry of Health (Brazil).							2013-07-31 12:31:00	nighnoel	2021-08-05 13:10:00
104251	Brazil Hospital Information System 2002	Sistema de informaÃ§Ãµes Hospitalares do SUS (SIHSUS)	01/2002 to 12/2002	Country	Brazil	Administrative data	Discharge, Financial, Inpatient	Ministry of Health (Brazil)	http://www2.datasus.gov.br/DATASUS/index.php?area=0901			Acute glomerulonephritis, Adverse effects of medical treatments, Alopecia, Animal injuries, Appendicitis, Asbestosis, Atrial fibrillation and flutter, Burns, COPD, Cardiomyopathies, Causes of morbidity, Cellulitis, Cirrhosis of the liver, Cleft lip and cleft palate, Congenital anomalies, Congenital heart anomalies, Contact with venomous animals and plants, Decubitus ulcer, Dermatitis, Diarrheal d…	Ministry of Health (Brazil)							Ministry of Health (Brazil)		Ministry of Health (Brazil). Brazil Hospital Information System 2002. Rio de Janeiro, Brazil: Ministry of Health (Brazil).							2013-07-31 12:31:00	nighnoel	2021-08-05 13:10:00
104252	Brazil Hospital Information System 2003	Sistema de informaÃ§Ãµes Hospitalares do SUS (SIHSUS)	01/2003 to 12/2003	Country	Brazil	Administrative data	Discharge, Financial, Inpatient	Ministry of Health (Brazil)	http://www2.datasus.gov.br/DATASUS/index.php?area=0901			Acute glomerulonephritis, Adverse effects of medical treatments, Alopecia, Animal injuries, Appendicitis, Asbestosis, Atrial fibrillation and flutter, Burns, COPD, Cardiomyopathies, Causes of morbidity, Cellulitis, Cirrhosis of the liver, Cleft lip and cleft palate, Congenital anomalies, Congenital heart anomalies, Contact with venomous animals and plants, Decubitus ulcer, Dermatitis, Diarrheal d…	Ministry of Health (Brazil)							Ministry of Health (Brazil)		Ministry of Health (Brazil). Brazil Hospital Information System 2003. Rio de Janeiro, Brazil: Ministry of Health (Brazil).							2013-07-31 12:32:00	nighnoel	2021-08-05 13:10:00
104253	Brazil Hospital Information System 2004	Sistema de informaÃ§Ãµes Hospitalares do SUS (SIHSUS)	01/2004 to 12/2004	Country	Brazil	Administrative data	Discharge, Financial, Inpatient	Ministry of Health (Brazil)	http://www2.datasus.gov.br/DATASUS/index.php?area=0901			Acute glomerulonephritis, Adverse effects of medical treatments, Alopecia, Animal injuries, Appendicitis, Asbestosis, Atrial fibrillation and flutter, Burns, COPD, Cardiomyopathies, Causes of morbidity, Cellulitis, Cirrhosis of the liver, Cleft lip and cleft palate, Congenital anomalies, Congenital heart anomalies, Contact with venomous animals and plants, Decubitus ulcer, Dermatitis, Diarrheal d…	Ministry of Health (Brazil)							Ministry of Health (Brazil)		Ministry of Health (Brazil). Brazil Hospital Information System 2004. Rio de Janeiro, Brazil: Ministry of Health (Brazil).							2013-07-31 12:32:00	nighnoel	2021-08-05 13:10:00
104254	Brazil Hospital Information System 2005	Sistema de informaÃ§Ãµes Hospitalares do SUS (SIHSUS)	01/2005 to 12/2005	Country	Brazil	Administrative data	Discharge, Financial, Inpatient	Ministry of Health (Brazil)	http://www2.datasus.gov.br/DATASUS/index.php?area=0901			Acute glomerulonephritis, Adverse effects of medical treatments, Alopecia, Animal injuries, Appendicitis, Asbestosis, Atrial fibrillation and flutter, Burns, COPD, Cardiomyopathies, Causes of morbidity, Cellulitis, Cirrhosis of the liver, Cleft lip and cleft palate, Congenital anomalies, Congenital heart anomalies, Contact with venomous animals and plants, Decubitus ulcer, Dermatitis, Diarrheal d…	Ministry of Health (Brazil)							Ministry of Health (Brazil)		Ministry of Health (Brazil). Brazil Hospital Information System 2005. Rio de Janeiro, Brazil: Ministry of Health (Brazil).							2013-07-31 12:33:00	nighnoel	2021-08-05 13:10:00
87014	Brazil Hospital Information System 2006	Sistema de informaÃ§Ãµes Hospitalares do SUS (SIHSUS)	01/2006 to 12/2006	Country	Brazil	Administrative data	Discharge, Financial, Inpatient	Ministry of Health (Brazil)	http://www2.datasus.gov.br/DATASUS/index.php?area=0901			Abortion, Abortive outcome, Acute glomerulonephritis, Adverse effects of medical treatments, Alopecia, Animal injuries, Appendicitis, Asbestosis, Atrial fibrillation and flutter, Bacterial skin diseases, Blood disorders, Burns, COPD, Cardiomyopathies, Cellulitis, Cirrhosis of the liver, Cleft lip and cleft palate, Clostridium difficile, Congenital anomalies, Congenital heart anomalies, Contact wi…	Ministry of Health (Brazil)							Ministry of Health (Brazil)		Ministry of Health (Brazil). Brazil Hospital Information System 2006. Rio de Janeiro, Brazil: Ministry of Health (Brazil).							2013-04-19 10:57:00	edens	2021-08-05 13:10:00
87013	Brazil Hospital Information System 2007	Sistema de informaÃ§Ãµes Hospitalares do SUS (SIHSUS)	01/2007 to 12/2007	Country	Brazil	Administrative data	Discharge, Financial, Inpatient	Ministry of Health (Brazil)	http://www2.datasus.gov.br/DATASUS/index.php?area=0901			Abortion, Abortive outcome, Acute glomerulonephritis, Adverse effects of medical treatments, Alopecia, Animal injuries, Appendicitis, Asbestosis, Atrial fibrillation and flutter, Bacterial skin diseases, Blood disorders, Burns, COPD, Cardiomyopathies, Cellulitis, Cirrhosis of the liver, Cleft lip and cleft palate, Clostridium difficile, Congenital anomalies, Congenital heart anomalies, Contact wi…	Ministry of Health (Brazil)							Ministry of Health (Brazil)		Ministry of Health (Brazil). Brazil Hospital Information System 2007. Rio de Janeiro, Brazil: Ministry of Health (Brazil).							2013-04-19 10:56:00	edens	2021-08-05 13:10:00
87012	Brazil Hospital Information System 2008	Sistema de informaÃ§Ãµes Hospitalares do SUS (SIHSUS)	01/2008 to 12/2008	Country	Brazil	Administrative data	Discharge, Financial, Inpatient	Ministry of Health (Brazil)	http://www2.datasus.gov.br/DATASUS/index.php?area=0901			Abortion, Abortive outcome, Acute glomerulonephritis, Adverse effects of medical treatments, Alopecia, Animal injuries, Appendicitis, Asbestosis, Atrial fibrillation and flutter, Bacterial skin diseases, Blood disorders, Burns, COPD, Cardiomyopathies, Cellulitis, Cirrhosis of the liver, Cleft lip and cleft palate, Clostridium difficile, Congenital anomalies, Congenital heart anomalies, Contact wi…	Ministry of Health (Brazil)							Ministry of Health (Brazil)		Ministry of Health (Brazil). Brazil Hospital Information System 2008. Rio de Janeiro, Brazil: Ministry of Health (Brazil).							2013-04-19 10:55:00	edens	2021-08-05 13:10:00
26333	Brazil Hospital Information System 2009	Sistema de informaÃ§Ãµes Hospitalares do SUS (SIHSUS)	01/2009 to 12/2009	Country	Brazil	Administrative data	Discharge, Financial, Inpatient, Nationally representative	Ministry of Health (Brazil)	http://www2.datasus.gov.br/DATASUS/index.php?area=0901			Abortion, Abortive outcome, Acute glomerulonephritis, Adverse effects of medical treatments, Alopecia, Animal injuries, Appendicitis, Asbestosis, Atrial fibrillation and flutter, Bacterial skin diseases, Blood disorders, Burns, COPD, Cardiomyopathies, Cellulitis, Cirrhosis of the liver, Cleft lip and cleft palate, Clostridium difficile, Congenital anomalies, Congenital heart anomalies, Contact wi…	Ministry of Health (Brazil)							Ministry of Health (Brazil)		Ministry of Health (Brazil). Brazil Hospital Information System 2009. Rio de Janeiro, Brazil: Ministry of Health (Brazil).							2011-01-03 14:57:00	admin	2021-08-05 13:00:00
104255	Brazil Hospital Information System 2010	Sistema de informaÃ§Ãµes Hospitalares do SUS (SIHSUS)	01/2010 to 12/2010	Country	Brazil	Administrative data	Discharge, Financial, Inpatient	Ministry of Health (Brazil)	http://www2.datasus.gov.br/DATASUS/index.php?area=0901			Acute glomerulonephritis, Adverse effects of medical treatments, Alopecia, Animal injuries, Appendicitis, Asbestosis, Atrial fibrillation and flutter, Burns, COPD, Cardiomyopathies, Causes of morbidity, Cellulitis, Cirrhosis of the liver, Cleft lip and cleft palate, Congenital anomalies, Congenital heart anomalies, Contact with venomous animals and plants, Decubitus ulcer, Dermatitis, Diarrheal d…	Ministry of Health (Brazil)							Ministry of Health (Brazil)		Ministry of Health (Brazil). Brazil Hospital Information System 2010. Rio de Janeiro, Brazil: Ministry of Health (Brazil).							2013-07-31 12:33:00	nighnoel	2021-08-05 13:10:00
104256	Brazil Hospital Information System 2011	Sistema de informaÃ§Ãµes Hospitalares do SUS (SIHSUS)	01/2011 to 12/2011	Country	Brazil	Administrative data	Discharge, Financial, Inpatient	Ministry of Health (Brazil)	http://www2.datasus.gov.br/DATASUS/index.php?area=0901			Acute glomerulonephritis, Adverse effects of medical treatments, Alopecia, Animal injuries, Appendicitis, Asbestosis, Atrial fibrillation and flutter, Burns, COPD, Cardiomyopathies, Causes of morbidity, Cellulitis, Cirrhosis of the liver, Cleft lip and cleft palate, Congenital anomalies, Congenital heart anomalies, Contact with venomous animals and plants, Decubitus ulcer, Dermatitis, Diarrheal d…	Ministry of Health (Brazil)							Ministry of Health (Brazil)		Ministry of Health (Brazil). Brazil Hospital Information System 2011. Rio de Janeiro, Brazil: Ministry of Health (Brazil).							2013-07-31 12:34:00	nighnoel	2021-08-05 13:10:00
104257	Brazil Hospital Information System 2012	Sistema de informaÃ§Ãµes Hospitalares do SUS (SIHSUS)	01/2012 to 12/2012	Country	Brazil	Administrative data	Discharge, Financial, Inpatient	Ministry of Health (Brazil)	http://www2.datasus.gov.br/DATASUS/index.php?area=0901			Acute glomerulonephritis, Adverse effects of medical treatments, Alopecia, Animal injuries, Appendicitis, Asbestosis, Atrial fibrillation and flutter, Burns, COPD, Cardiomyopathies, Causes of morbidity, Cellulitis, Cirrhosis of the liver, Cleft lip and cleft palate, Congenital anomalies, Congenital heart anomalies, Contact with venomous animals and plants, Decubitus ulcer, Dermatitis, Diarrheal d…	Ministry of Health (Brazil)							Ministry of Health (Brazil)		Ministry of Health (Brazil). Brazil Hospital Information System 2012. Rio de Janeiro, Brazil: Ministry of Health (Brazil).							2013-07-31 12:34:00	nighnoel	2021-08-05 13:10:00
104258	Brazil Hospital Information System 2013	Sistema de informaÃ§Ãµes Hospitalares do SUS (SIHSUS)	01/2013 to 12/2013	Country	Brazil	Administrative data	Discharge, Financial, Inpatient	Ministry of Health (Brazil)	http://www2.datasus.gov.br/DATASUS/index.php?area=0901			Acute glomerulonephritis, Adverse effects of medical treatments, Alopecia, Animal injuries, Appendicitis, Asbestosis, Atrial fibrillation and flutter, Burns, COPD, Cardiomyopathies, Causes of morbidity, Cellulitis, Cirrhosis of the liver, Cleft lip and cleft palate, Congenital anomalies, Congenital heart anomalies, Contact with venomous animals and plants, Decubitus ulcer, Dermatitis, Diarrheal d…	Ministry of Health (Brazil)							Ministry of Health (Brazil)		Ministry of Health (Brazil). Brazil Hospital Information System 2013. Rio de Janeiro, Brazil: Ministry of Health (Brazil).							2013-07-31 12:34:00	nighnoel	2021-08-05 13:10:00
221323	Brazil Hospital Information System 2014	Sistema de informaÃ§Ãµes Hospitalares do SUS (SIHSUS)	01/2014 to 12/2014	Country	Brazil	Administrative data	Discharge, Financial, Inpatient, Subnationally representative	Ministry of Health (Brazil)	http://www2.datasus.gov.br/DATASUS/index.php?area=0901			Acute glomerulonephritis, Adverse effects of medical treatments, Alopecia, Animal injuries, Appendicitis, Asbestosis, Atrial fibrillation and flutter, Burns, COPD, Cardiomyopathies, Causes of morbidity, Cellulitis, Cirrhosis of the liver, Cleft lip and cleft palate, Congenital anomalies, Congenital heart anomalies, Contact with venomous animals and plants, Decubitus ulcer, Dermatitis, Diarrheal d…	Ministry of Health (Brazil)							Ministry of Health (Brazil)		Ministry of Health (Brazil). Brazil Hospital Information System 2014. Rio de Janeiro, Brazil: Ministry of Health (Brazil).					,		2015-08-20 17:27:00	nighnoel	2021-08-05 16:00:00
142941	Brazil National Alcohol and Drugs Survey 2011-2012	II Levantamento Nacional de Ãlcool e Drogas (LENAD II)	11/2011 to 03/2012	Country	Brazil	Survey	Cross-sectional, Household, Individual, Interview, Nationally representative	National Institute of Public Policy for Alcohol and Other Drugs (INPAD) (Brazil)	http://inpad.org.br		The second Brazil National Alcohol and Drugs Survey (BNADS II) 2011-2012 is a repeated cross-sectional study. The first stage of the study happened in 2006 and focused on alcohol and tobacco use.	Abortion, Abortive outcome, Alcohol use, Alcohol use disorders, Allergies, Alzheimer's disease and other dementias, Anxiety, Asthma, Burns, COPD, Cancers, Cataracts, Childhood sexual violence, Community health clinics, Condoms, Crime, Diabetes, Digestive diseases, Disasters, Domestic migration, Domestic violence, Drug use disorders, Education, Employment, Epilepsy, FFQ, Family composition, Family…	National Institute of Public Policy for Alcohol and Other Drugs (INPAD) (Brazil), Ipsos, University of SÃ£o Paulo									Ipsos, National Institute of Public Policy for Alcohol and Other Drugs (INPAD) (Brazil), University of SÃ£o Paulo. Brazil National Alcohol and Drugs Survey 2011-2012.					, ,		2014-05-08 15:10:00	elissat	2021-11-10 11:09:00
131303	Brunei Health Information Booklet 2004		01/1994 to 12/2004	Country	Brunei Darussalam	Report		Ministry of Health (Brunei Darussalam)	http://www.moh.gov.bn/satisticshealthguidelines/indicators.htm		The Health Information Booklet is an annual compilation of health-related data for Brunei Darussalam that offers an overview of key health indicators and the status of the health care system. Information includes incidence of morbidity and mortality for vector, infectious, food and water borne, zoonotic, sexually transmitted, and vaccine preventable diseases. There are numbers for male and female…	Allergies, Anogenital herpes, Antenatal care, Asthma, BCG vaccines, Beds, Birth weight, Bladder cancer, Brain and nervous system cancers, Breast cancer, COPD, Cancers, Cardiomyopathies, Cardiovascular and circulatory diseases, Cataracts, Causes of death, Causes of morbidity, Cerebrovascular diseases, Cervix uteri cancer, Child mortality, Chlamydia, Cholera, Colon and rectum cancers, Congenital an…	Ministry of Health (Brunei Darussalam)							Ministry of Health (Brunei Darussalam)		Ministry of Health (Brunei Darussalam). Brunei Health Information Booklet 2004. Bandar Seri Begawa, Brunei Darussalam: Ministry of Health (Brunei Darussalam).							2014-01-27 15:40:00	satkin67	2021-09-10 12:08:00
131299	Brunei Health Information Booklet 2005		01/1995 to 12/2005	Country	Brunei Darussalam	Report		Ministry of Health (Brunei Darussalam)	http://www.moh.gov.bn/satisticshealthguidelines/indicators.htm		The Health Information Booklet is an annual compilation of health-related data for Brunei Darussalam that offers an overview of key health indicators and the status of the health care system. Information includes incidence of morbidity and mortality for vector, infectious, food and water borne, zoonotic, sexually transmitted, and vaccine preventable diseases. There are numbers for male and female…	Allergies, Anogenital herpes, Antenatal care, Asthma, BCG vaccines, Beds, Birth weight, Bladder cancer, Brain and nervous system cancers, Breast cancer, COPD, Cancers, Cardiomyopathies, Cardiovascular and circulatory diseases, Cataracts, Causes of death, Causes of morbidity, Cerebrovascular diseases, Cervix uteri cancer, Child mortality, Chlamydia, Cholera, Colon and rectum cancers, Corpus uteri …	Ministry of Health (Brunei Darussalam)							Ministry of Health (Brunei Darussalam)		Ministry of Health (Brunei Darussalam). Brunei Health Information Booklet 2005. Bandar Seri Begawa, Brunei Darussalam: Ministry of Health (Brunei Darussalam).							2014-01-27 15:23:00	satkin67	2021-09-10 12:08:00
131264	Brunei Health Information Booklet 2006		01/1996 to 12/2006	Country	Brunei Darussalam	Report		Ministry of Health (Brunei Darussalam)	http://www.moh.gov.bn/satisticshealthguidelines/indicators.htm		The Health Information Booklet is an annual compilation of health-related data for Brunei Darussalam that offers an overview of key health indicators and the status of the health care system. Information includes incidence of morbidity and mortality for vector, infectious, food and water borne, zoonotic, sexually transmitted, and vaccine preventable diseases. There are numbers for male and female…	Allergies, Anogenital herpes, Antenatal care, Asthma, BCG vaccines, Beds, Birth weight, Bladder cancer, Brain and nervous system cancers, Breast cancer, COPD, Cardiomyopathies, Cardiovascular and circulatory diseases, Causes of death, Causes of morbidity, Cerebrovascular diseases, Cervix uteri cancer, Child mortality, Chlamydia, Cholera, Colon and rectum cancers, Corpus uteri cancer, DTP vaccines…	Ministry of Health (Brunei Darussalam)							Ministry of Health (Brunei Darussalam)		Ministry of Health (Brunei Darussalam). Brunei Health Information Booklet 2006. Bandar Seri Begawa, Brunei Darussalam: Ministry of Health (Brunei Darussalam).							2014-01-27 12:04:00	satkin67	2021-09-10 12:08:00
131263	Brunei Health Information Booklet 2007		01/1997 to 12/2007	Country	Brunei Darussalam	Report		Ministry of Health (Brunei Darussalam)	http://www.moh.gov.bn/satisticshealthguidelines/indicators.htm		The Health Information Booklet is an annual compilation of health-related data for Brunei Darussalam that offers an overview of key health indicators and the status of the health care system. Information includes incidence of morbidity and mortality for vector, infectious, food and water borne, zoonotic, sexually transmitted, and vaccine preventable diseases. There are numbers for male and female…	Allergies, Anogenital herpes, Antenatal care, Asthma, BCG vaccines, Beds, Birth weight, Bladder cancer, Brain and nervous system cancers, Breast cancer, COPD, Cancers, Cardiomyopathies, Cardiovascular and circulatory diseases, Cataracts, Causes of death, Causes of morbidity, Cerebrovascular diseases, Cervix uteri cancer, Child mortality, Chlamydia, Cholera, Colon and rectum cancers, Congenital an…	Ministry of Health (Brunei Darussalam)							Ministry of Health (Brunei Darussalam)		Ministry of Health (Brunei Darussalam). Brunei Health Information Booklet 2007. Bandar Seri Begawa, Brunei Darussalam: Ministry of Health (Brunei Darussalam).							2014-01-27 11:53:00	satkin67	2021-09-10 12:08:00
131250	Brunei Health Information Booklet 2008		01/1998 to 12/2008	Country	Brunei Darussalam	Report		Ministry of Health (Brunei Darussalam)	http://www.moh.gov.bn/satisticshealthguidelines/indicators.htm		The Health Information Booklet is an annual compilation of health-related data for Brunei Darussalam that offers an overview of key health indicators and the status of the health care system. Information includes incidence of morbidity and mortality for vector, infectious, food and water borne, zoonotic, sexually transmitted, and vaccine preventable diseases. There are numbers for male and female…	Allergies, Anogenital herpes, Antenatal care, Asthma, BCG vaccines, Beds, Birth weight, Bladder cancer, Brain and nervous system cancers, Breast cancer, COPD, Cancers, Cardiomyopathies, Cardiovascular and circulatory diseases, Cataracts, Causes of death, Causes of morbidity, Cerebrovascular diseases, Cervix uteri cancer, Child mortality, Chlamydia, Cholera, Colon and rectum cancers, Congenital an…	Ministry of Health (Brunei Darussalam)							Ministry of Health (Brunei Darussalam)		Ministry of Health (Brunei Darussalam). Brunei Health Information Booklet 2008. Bandar Seri Begawa, Brunei Darussalam: Ministry of Health (Brunei Darussalam).							2014-01-27 11:25:00	satkin67	2021-09-10 12:08:00
131227	Brunei Health Information Booklet 2009		01/1998 to 12/2009	Country	Brunei Darussalam	Report		Ministry of Health (Brunei Darussalam)	http://www.moh.gov.bn/satisticshealthguidelines/indicators.htm		The Health Information Booklet is an annual compilation of health-related data for Brunei Darussalam that offers an overview of key health indicators and the status of the health care system. Information includes incidence of morbidity and mortality for vector, infectious, food and water borne, zoonotic, sexually transmitted, and vaccine preventable diseases. There are numbers for male and female…	Allergies, Anogenital herpes, Antenatal care, Appendicitis, Asthma, BCG vaccines, Beds, Birth weight, Bladder cancer, Brain and nervous system cancers, Breast cancer, COPD, Cancers, Cardiomyopathies, Cardiovascular and circulatory diseases, Causes of death, Causes of morbidity, Cerebrovascular diseases, Cervix uteri cancer, Child mortality, Chlamydia, Cholera, Colon and rectum cancers, Congenital…	Ministry of Health (Brunei Darussalam)							Ministry of Health (Brunei Darussalam)		Ministry of Health (Brunei Darussalam). Brunei Health Information Booklet 2009. Bandar Seri Begawa, Brunei Darussalam: Ministry of Health (Brunei Darussalam).							2014-01-27 09:10:00	satkin67	2021-09-10 12:08:00
131203	Brunei Health Information Booklet 2010		01/1999 to 12/2010	Country	Brunei Darussalam	Report		Ministry of Health (Brunei Darussalam)	http://www.moh.gov.bn/satisticshealthguidelines/indicators.htm		The Health Information Booklet is an annual compilation of health-related data for Brunei Darussalam that offers an overview of key health indicators and the status of the health care system. Information includes incidence of morbidity and mortality for vector, infectious, food and water borne, zoonotic, sexually transmitted, and vaccine preventable diseases. There are numbers for male and female…	Allergies, Anogenital herpes, Antenatal care, Asthma, BCG vaccines, Beds, Birth weight, Bladder cancer, Brain and nervous system cancers, Breast cancer, COPD, Cancers, Cardiomyopathies, Cardiovascular and circulatory diseases, Causes of death, Causes of morbidity, Cerebrovascular diseases, Cervix uteri cancer, Child mortality, Chlamydia, Cholera, Colon and rectum cancers, Congenital anomalies, Co…	Ministry of Health (Brunei Darussalam)							Ministry of Health (Brunei Darussalam)		Ministry of Health (Brunei Darussalam). Brunei Health Information Booklet 2010. Bandar Seri Begawa, Brunei Darussalam: Ministry of Health (Brunei Darussalam).							2014-01-24 17:05:00	satkin67	2021-09-10 12:08:00
131180	Brunei Health Information Booklet 2011		01/2000 to 12/2011	Country	Brunei Darussalam	Report		Ministry of Health (Brunei Darussalam)	http://www.moh.gov.bn/satisticshealthguidelines/indicators.htm		The Health Information Booklet is an annual compilation of health-related data for Brunei Darussalam that offers an overview of key health indicators and the status of the health care system. Information includes incidence of morbidity and mortality for vector, infectious, food and water borne, zoonotic, sexually transmitted, and vaccine preventable diseases. There are numbers for male and female…	Allergies, Anogenital herpes, Antenatal care, Asthma, BCG vaccines, Beds, Birth weight, Bladder cancer, Brain and nervous system cancers, Breast cancer, COPD, Cancers, Cardiomyopathies, Cardiovascular and circulatory diseases, Causes of death, Causes of morbidity, Cerebrovascular diseases, Cervix uteri cancer, Child mortality, Chlamydia, Cholera, Colon and rectum cancers, Congenital anomalies, Co…	Ministry of Health (Brunei Darussalam)							Ministry of Health (Brunei Darussalam)		Ministry of Health (Brunei Darussalam). Brunei Health Information Booklet 2011. Bandar Seri Begawa, Brunei Darussalam: Ministry of Health (Brunei Darussalam).							2014-01-24 16:47:00	satkin67	2021-09-10 12:08:00
131175	Brunei Health Information Booklet 2012		01/2008 to 12/2012	Country	Brunei Darussalam	Report		Ministry of Health (Brunei Darussalam)	http://www.moh.gov.bn/satisticshealthguidelines/indicators.htm		The Health Information Booklet is an annual compilation of health-related data for Brunei Darussalam that offers an overview of key health indicators and the status of the health care system. Information includes incidence of morbidity and mortality for vector, infectious, food and water borne, zoonotic, sexually transmitted, and vaccine preventable diseases. There are numbers for male and female…	Allergies, Anogenital herpes, Asthma, BCG vaccines, Beds, Birth weight, Bladder cancer, Brain and nervous system cancers, Breast cancer, COPD, Cancers, Cardiomyopathies, Cardiovascular and circulatory diseases, Causes of death, Causes of morbidity, Cerebrovascular diseases, Cervix uteri cancer, Child mortality, Chlamydia, Cholera, Colon and rectum cancers, Corpus uteri cancer, DTP vaccines, Dengu…	Ministry of Health (Brunei Darussalam)							Ministry of Health (Brunei Darussalam)		Ministry of Health (Brunei Darussalam). Brunei Health Information Booklet 2012. Bandar Seri Begawa, Brunei Darussalam: Ministry of Health (Brunei Darussalam).							2014-01-24 16:33:00	satkin67	2021-09-10 12:08:00
317388	Brunei Health Information Booklet 2013		01/2009 to 12/2013	Country	Brunei Darussalam	Report		Ministry of Health (Brunei Darussalam)	http://www.moh.gov.bn/SitePages/Health%20Information%20Booklet.aspx		The Health Information Booklet is an annual compilation of health-related data for Brunei Darussalam that offers an overview of key health indicators and the status of the health care system. Information includes incidence of morbidity and mortality for vector, infectious, food and water borne, zoonotic, sexually transmitted, and vaccine preventable diseases. There are numbers for male and female…	Allergies, Anogenital herpes, Asthma, BCG vaccines, Beds, Birth weight, Bladder cancer, Brain and nervous system cancers, Breast cancer, COPD, Cancers, Cardiomyopathies, Cardiovascular and circulatory diseases, Causes of death, Causes of morbidity, Cerebrovascular diseases, Cervix uteri cancer, Child mortality, Chlamydia, Cholera, Colon and rectum cancers, Corpus uteri cancer, DTP vaccines, Dengu…	Ministry of Health (Brunei Darussalam)							Ministry of Health (Brunei Darussalam)		Ministry of Health (Brunei Darussalam). Brunei Health Information Booklet 2013. Bandar Seri Begawa, Brunei Darussalam: Ministry of Health (Brunei Darussalam).							2017-10-10 13:19:00	katelw	2021-09-10 12:08:00
317390	Brunei Health Information Booklet 2014		01/2010 to 12/2014	Country	Brunei Darussalam	Report		Ministry of Health (Brunei Darussalam)	http://www.moh.gov.bn/SitePages/Health%20Information%20Booklet.aspx		The Health Information Booklet is an annual compilation of health-related data for Brunei Darussalam that offers an overview of key health indicators and the status of the health care system. Information includes incidence of morbidity and mortality for vector, infectious, food and water borne, zoonotic, sexually transmitted, and vaccine preventable diseases. There are numbers for male and female…	Allergies, Anogenital herpes, Asthma, BCG vaccines, Beds, Birth weight, Bladder cancer, Brain and nervous system cancers, Breast cancer, COPD, Cancers, Cardiomyopathies, Cardiovascular and circulatory diseases, Causes of death, Causes of morbidity, Cerebrovascular diseases, Cervix uteri cancer, Child mortality, Chlamydia, Cholera, Colon and rectum cancers, Corpus uteri cancer, DTP vaccines, Dengu…	Ministry of Health (Brunei Darussalam)							Ministry of Health (Brunei Darussalam)		Ministry of Health (Brunei Darussalam). Brunei Health Information Booklet 2014. Bandar Seri Begawa, Brunei Darussalam: Ministry of Health (Brunei Darussalam).							2017-10-10 13:21:00	katelw	2021-09-10 12:08:00
317392	Brunei Health Information Booklet 2015		01/2011 to 12/2015	Country	Brunei Darussalam	Report		Ministry of Health (Brunei Darussalam)	http://www.moh.gov.bn/SitePages/Health%20Information%20Booklet.aspx		The Health Information Booklet is an annual compilation of health-related data for Brunei Darussalam that offers an overview of key health indicators and the status of the health care system. Information includes incidence of morbidity and mortality for vector, infectious, food and water borne, zoonotic, sexually transmitted, and vaccine preventable diseases. There are numbers for male and female…	Allergies, Anogenital herpes, Asthma, BCG vaccines, Beds, Birth weight, Bladder cancer, Brain and nervous system cancers, Breast cancer, COPD, Cancers, Cardiomyopathies, Cardiovascular and circulatory diseases, Causes of death, Causes of morbidity, Cerebrovascular diseases, Cervix uteri cancer, Child mortality, Chlamydia, Cholera, Colon and rectum cancers, Corpus uteri cancer, DTP vaccines, Dengu…	Ministry of Health (Brunei Darussalam)							Ministry of Health (Brunei Darussalam)		Ministry of Health (Brunei Darussalam). Brunei Health Information Booklet 2015. Bandar Seri Begawa, Brunei Darussalam: Ministry of Health (Brunei Darussalam).							2017-10-10 13:22:00	katelw	2021-09-10 12:08:00
317394	Brunei Health Information Booklet 2016		01/2012 to 12/2016	Country	Brunei Darussalam	Report		Ministry of Health (Brunei Darussalam)	http://www.moh.gov.bn/SitePages/Health%20Information%20Booklet.aspx		The Health Information Booklet is an annual compilation of health-related data for Brunei Darussalam that offers an overview of key health indicators and the status of the health care system. Information includes incidence of morbidity and mortality for vector, infectious, food and water borne, zoonotic, sexually transmitted, and vaccine preventable diseases. There are numbers for male and female…	Allergies, Anogenital herpes, Asthma, BCG vaccines, Beds, Birth weight, Bladder cancer, Brain and nervous system cancers, Breast cancer, COPD, Cancers, Cardiomyopathies, Cardiovascular and circulatory diseases, Causes of death, Causes of morbidity, Cerebrovascular diseases, Cervix uteri cancer, Child mortality, Chlamydia, Cholera, Colon and rectum cancers, Corpus uteri cancer, DTP vaccines, Dengu…	Ministry of Health (Brunei Darussalam)							Ministry of Health (Brunei Darussalam)		Ministry of Health (Brunei Darussalam). Brunei Health Information Booklet 2016. Bandar Seri Begawa, Brunei Darussalam: Ministry of Health (Brunei Darussalam).							2017-10-10 13:23:00	katelw	2021-09-10 12:08:00
403410	Brunei Health Information Booklet 2017		01/2011 to 12/2017	Country	Brunei Darussalam	Report	Discharge, Financial, Inpatient, Outpatient	Ministry of Health (Brunei Darussalam)	http://www.moh.gov.bn/SitePages/Health%20Information%20Booklet.aspx		The Health Information Booklet is an annual compilation of health-related data for Brunei Darussalam that offers an overview of key health indicators and the status of the health care system. Information includes incidence of morbidity and mortality for vector, infectious, food and water borne, zoonotic, sexually transmitted, and vaccine preventable diseases. There are numbers for male and female…	Agriculture, Allergies, Anogenital herpes, Asthma, BCG vaccines, Beds, Birth weight, Bladder cancer, Brain and nervous system cancers, Breast cancer, COPD, Cancers, Cardiomyopathies, Cardiovascular and circulatory diseases, Causes of death, Causes of morbidity, Cerebrovascular diseases, Cervix uteri cancer, Child mortality, Chlamydia, Cholera, Colon and rectum cancers, Corpus uteri cancer, DTP va…	Ministry of Health (Brunei Darussalam)							Ministry of Health (Brunei Darussalam)	2018	Ministry of Health (Brunei Darussalam). Brunei Health Information Booklet 2017. Bandar Seri Begawa, Brunei Darussalam: Ministry of Health (Brunei Darussalam), 2018.							2019-04-29 09:26:00	bgaw	2021-08-06 07:20:00
118562	Bulgaria Eurobarometer 66.2: Nuclear Energy and Safety, and Public Health Issues 2006	ZA4527: Eurobarometer 66.2 (Oct-Nov 2006)	10/2006 to 11/2006	Country	Bulgaria	Survey	Cross-sectional	GESIS - Leibniz Institute for the Social Sciences	https://dbk.gesis.org/dbksearch/SDESC2.ASP?no=4527&db=e&search=&search2=&tab=0&notabs=&nf=1&af=&ll=10		The Eurobarometer is a program commissioned by the European Commission to monitor public opinion in the European Union member countries. Topics vary with each series, and have included agriculture, energy, environment, gender roles, immigration, knowledge of foreign languages, poverty, public health, technology, and other special topics.Eurobarometer 66.2 covered topics including drug abuse, alco…	Alcohol use, Allergies, Anxiety, Asthma, Back pain, COPD, Cancers, Cataracts, Dental care, Diabetes, Secondhand smoke, Eye examinations, Gynecology, Headache, Health care use, Health status, Hemorrhagic stroke, Hormone replacement therapy, Hypertension, Mental health symptoms, Musculoskeletal diseases, Neck pain, Osteoporosis, Pain, Pap smears, Peptic ulcer disease, Screening, Screening mammograp…	European Commission (EC)									European Commission (2012): Eurobarometer 66.2 (Oct-Nov 2006). TNS OPINION & SOCIAL, Brussels [Producer]. GESIS Data Archive, Cologne. ZA4527 Data file Version 1.0.1, doi:10.4232/1.10981							2013-11-07 12:01:00	hadidi	2021-08-05 14:20:00
345670	Bulgaria Health Interview Survey 2009 - Eurostat	Bulgaria European Health Interview Survey (EHIS 1)	10/2009 to 11/2009	Country	Bulgaria	Survey	Cross-sectional, Individual, Interview	Eurostat	http://ec.europa.eu/eurostat/web/microdata/european-health-interview-survey			Absenteeism, Alcohol use, Antibiotics, Anxiety disorders, Asthma, Back pain, Birth control pills, Blood pressure, Cancers, Chemotherapy, Cholesterol tests, Cirrhosis of the liver, Corrective lenses, Dental care, Diabetes, Education, Employment, Secondhand smoke, Family composition, Family size, Fruits, Glucose tests, Health aid, Hearing aids, Height, Home care, Hospitals, Household air pollution,…	Eurostat, Ministry of Health (Bulgaria), National Statistical Institute of Bulgaria									Eurostat, Ministry of Health (Bulgaria), National Statistical Institute of Bulgaria. Bulgaria Health Interview Survey 2009 - Eurostat.					,		2018-04-26 11:11:00	kliewerj	2021-08-06 03:10:00
236156	Burkina Faso Continuous Multisectoral Survey 2014	EnquÃªte Multisectorielle Continue (EMC-BF)	01/2014 to 12/2014	Country	Burkina Faso	Survey	GPS coordinates (GIS), Household, Individual, Interview, Nationally representative, Urban-rural representative	World Bank	https://microdata.worldbank.org/index.php/catalog/2538	Living Standards Measurement Study - Integrated Surveys on Agriculture (LSMS-ISA), Living Standards Measurement Study (LSMS)	The Burkina Faso Continuous Multisectoral Survey (EMC) was developed as a system to monitor indicators for sustainable development and Millennium Development Goals. The survey took place in four quarterly rounds, conducted between January and December 2014. A sample of 10,411 households were interviewed in each of the four survey visits. Four main questionnaires were used, one in each visit, as w…	Agriculture, Antenatal care, Assets, BCG vaccines, Birth certificates, Birth control pills, Body mass index, Child anthropometry, Child labor, Community health clinics, Condoms, Contraceptive implants, Contraceptives, Cooking fuels, Coping behavior, Cough, DTP vaccines, Diabetes, Diarrhea, Disability, Education, Education access, Education expenditures, Employment, Employment benefits, Family com…	National Institute of Statistics and Demography (Burkina Faso), World Bank	Swedish Cooperation						World Bank		National Institute of Statistics and Demography (Burkina Faso), World Bank. Burkina Faso Continuous Multisectoral Survey 2014. Washington DC, United States of America: World Bank.							2016-01-06 16:10:00	kmorg	2021-08-05 16:00:00
261322	Burkina Faso Health Statistical Yearbook 2011	Annuaire Statistique 2011	01/2011 to 12/2011	Country	Burkina Faso	Report	Epi surveillance, Subnationally representative	National Statistics Council (Burkina Faso)	http://cns.bf/spip.php?id_rubrique=17&page=publdetails	Burkina Faso Health Statistical Yearbook	The annual Burkina Faso Health Statistical Yearbook collects data from the country's public and private health care units and hospitals. It reports health indicators, progress towards Millennium Development Goals, and planned health service development. Also covered are immunization coverage rates, hospitalization causes, the number of cases of sexually transmitted infections and infectious disea…	Abortion, Abortive outcome, Alzheimer's disease and other dementias, Anemia, Animal injuries, Antenatal care, Antiretroviral therapy, Anxiety disorders, Appendicitis, Asthma, BCG vaccines, Back pain, Bacterial skin diseases, Beds, Bipolar affective disorder, Birth control pills, Breast cancer, Burns, COPD, Caesarean section, Cancers, Cataracts, Causes of death, Cervix uteri cancer, Chlamydia, Cho…	Ministry of Health (Burkina Faso)							Ministry of Health (Burkina Faso)	2012	Ministry of Health (Burkina Faso). Burkina Faso Health Statistical Yearbook 2011. Ouagadougou, Burkina Faso: Ministry of Health (Burkina Faso), 2012.							2016-07-25 11:39:00	jrh19	2021-09-17 11:50:00
261326	Burkina Faso Health Statistical Yearbook 2012	Annuaire Statistique 2012	01/2012 to 12/2012	Country	Burkina Faso	Report	Epi surveillance, Subnationally representative	National Statistics Council (Burkina Faso)	http://cns.bf/spip.php?id_rubrique=17&page=publdetails	Burkina Faso Health Statistical Yearbook	The annual Burkina Faso Health Statistical Yearbook collects data from the country's public and private health care units and hospitals. It reports health indicators, progress towards Millennium Development Goals, and planned health service development. Also covered are immunization coverage rates, hospitalization causes, the number of cases of sexually transmitted infections and infectious disea…	Abortion, Abortive outcome, Alzheimer's disease and other dementias, Anemia, Animal injuries, Antenatal care, Antiretroviral therapy, Anxiety disorders, Appendicitis, Asthma, BCG vaccines, Back pain, Bacterial skin diseases, Beds, Bipolar affective disorder, Birth control pills, Breast cancer, Burns, COPD, Caesarean section, Cancers, Cataracts, Causes of death, Cervix uteri cancer, Chlamydia, Cho…	Ministry of Health (Burkina Faso)							Ministry of Health (Burkina Faso)	2013	Ministry of Health (Burkina Faso). Burkina Faso Health Statistical Yearbook 2012. Ouagadougou, Burkina Faso: Ministry of Health (Burkina Faso), 2013.							2016-07-25 11:42:00	jrh19	2021-09-17 11:50:00
261327	Burkina Faso Health Statistical Yearbook 2013	Annuaire Statistique 2013	01/2013 to 12/2013	Country	Burkina Faso	Report	Epi surveillance, Subnationally representative	National Statistics Council (Burkina Faso)	http://cns.bf/spip.php?id_rubrique=17&page=publdetails	Burkina Faso Health Statistical Yearbook	The annual Burkina Faso Health Statistical Yearbook collects data from the country's public and private health care units and hospitals. It reports health indicators, progress towards Millennium Development Goals, and planned health service development. Also covered are immunization coverage rates, hospitalization causes, the number of cases of sexually transmitted infections and infectious disea…	Abortion, Abortive outcome, Alzheimer's disease and other dementias, Anemia, Animal injuries, Antenatal care, Antiretroviral therapy, Anxiety disorders, Appendicitis, Asthma, Back pain, Bacterial skin diseases, Beds, Bipolar affective disorder, Birth control pills, Breast cancer, Burns, COPD, Caesarean section, Cancers, Cataracts, Causes of death, Cervix uteri cancer, Chlamydia, Cholera, Chronic …	Ministry of Health (Burkina Faso)							Ministry of Health (Burkina Faso)	2014	Ministry of Health (Burkina Faso). Burkina Faso Health Statistical Yearbook 2013. Ouagadougou, Burkina Faso: Ministry of Health (Burkina Faso), 2014.							2016-07-25 11:44:00	jrh19	2021-09-17 11:50:00
263729	Burkina Faso Health Statistical Yearbook 2015	Annuaire Statistique 2015	01/2015 to 12/2015	Country	Burkina Faso	Report	Epi surveillance, Subnationally representative	National Statistics Council (Burkina Faso)	http://cns.bf/spip.php?id_rubrique=17&page=publdetails	Burkina Faso Health Statistical Yearbook	The annual Burkina Faso Health Statistical Yearbook collects data from the country's public and private health care units and hospitals. It reports health indicators, progress towards Millennium Development Goals, and planned health service development. Also covered are immunization coverage rates, hospitalization causes, the number of cases of sexually transmitted infections and infectious disea…	Abortion, Abortive outcome, Acute glomerulonephritis, Alzheimer's disease and other dementias, Anemia, Animal injuries, Antenatal care, Antiretroviral therapy, Anxiety disorders, Appendicitis, Asthma, BCG vaccines, Back pain, Bacterial skin diseases, Beds, Bipolar affective disorder, Birth control pills, Breast cancer, Burns, COPD, Caesarean section, Cancers, Cataracts, Causes of death, Cervix ut…	Ministry of Health (Burkina Faso)							Ministry of Health (Burkina Faso)	2016	Ministry of Health (Burkina Faso). Burkina Faso Health Statistical Yearbook 2015. Ouagadougou, Burkina Faso: Ministry of Health (Burkina Faso), 2016.							2016-08-19 13:07:00	fuller14	2021-09-17 11:50:00
336692	Burkina Faso Health Statistical Yearbook 2016	Annuaire Statistique 2016	01/2016 to 12/2016	Country	Burkina Faso	Report	Epi surveillance, Subnationally representative	National Statistics Council (Burkina Faso)	http://cns.bf/spip.php?id_rubrique=17&page=publdetails	Burkina Faso Health Statistical Yearbook	The annual Burkina Faso Health Statistical Yearbook collects data from the country's public and private health care units and hospitals. It reports health indicators, progress towards Millennium Development Goals, and planned health service development. Also covered are immunization coverage rates, hospitalization causes, the number of cases of sexually transmitted infections and infectious disea…	Abortion, Abortive outcome, Acute glomerulonephritis, Alzheimer's disease and other dementias, Anemia, Animal injuries, Antenatal care, Antiretroviral therapy, Anxiety disorders, Appendicitis, Asthma, BCG vaccines, Back pain, Bacterial skin diseases, Beds, Bipolar affective disorder, Birth control pills, Breast cancer, Burns, COPD, Caesarean section, Cancers, Cataracts, Causes of death, Cervix ut…	Ministry of Health (Burkina Faso)							Ministry of Health (Burkina Faso)	2017	Ministry of Health (Burkina Faso). Burkina Faso Health Statistical Yearbook 2016. Ouagadougou, Burkina Faso: Ministry of Health (Burkina Faso), 2017.							2018-02-27 12:10:00	bgaw	2021-09-15 10:51:00
401952	Burkina Faso Health Statistical Yearbook 2017	Annuaire Statistique 2017	01/2017 to 12/2017	Country	Burkina Faso	Report	Epi surveillance, Subnationally representative	National Statistics Council (Burkina Faso)	http://cns.bf/spip.php?id_rubrique=17&page=publdetails	Burkina Faso Health Statistical Yearbook	The annual Burkina Faso Health Statistical Yearbook collects data from the country's public and private health care units and hospitals. It reports health indicators, progress towards Millennium Development Goals, and planned health service development. Also covered are immunization coverage rates, hospitalization causes, the number of cases of sexually transmitted infections and infectious disea…	Abortion, Abortive outcome, Acute glomerulonephritis, Alzheimer's disease and other dementias, Anemia, Animal injuries, Antenatal care, Anxiety disorders, Appendicitis, Asthma, BCG vaccines, Back pain, Bacterial skin diseases, Beds, Bipolar affective disorder, Birth control pills, Breast cancer, Burns, COPD, Caesarean section, Cancers, Cataracts, Causes of death, Cervix uteri cancer, Chlamydia, C…	Ministry of Health (Burkina Faso)							Ministry of Health (Burkina Faso)	2018	Ministry of Health (Burkina Faso). Burkina Faso Health Statistical Yearbook 2017. Ouagadougou, Burkina Faso: Ministry of Health (Burkina Faso), 2018.							2019-04-15 15:38:00	yesenr2	2021-08-30 14:15:00
130841	Canada Community Health Survey - Healthy Aging 2008-2009	CCHS - Healthy Aging	12/2008 to 11/2009	Country	Canada	Survey	Cross-sectional	Statistics Canada (StatCan)	http://www23.statcan.gc.ca/imdb/p2SV.pl?Function=getSurvey&SDDS=5146		The Canadian Community Health Survey - Healthy Aging (CCHS - Healthy Aging) collected health information from 52,010 Canadians over the age of 45 in ten provinces with the intent of better understanding the aging process in Canada. Questionnaires collected information on general health status, mental health, sleeping habits, self-reported height and weight, chronic conditions, physical activities…	Aged adults, Alcohol use, Alzheimer's disease and other dementias, Asthma, Body mass index, COPD, Cancers, Cataracts, Corrective lenses, Diabetes, Falls, Fruits and vegetables, Glaucoma, Health care use, Hearing aids, Hearing loss, Height, Hypertension, Incontinence, Ischemic heart disease, Mental and behavioral disorders, Mental health symptoms, Micronutrient supplements, Musculoskeletal disease…	Statistics Canada (StatCan)							Statistics Canada (StatCan)		Statistics Canada (StatCan). Canada Community Health Survey - Healthy Aging 2008-2009. Ottawa, Canada: Statistics Canada (StatCan).							2014-01-24 09:25:00	elnel	2021-08-05 14:30:00
111890	Canada Community Health Survey 2003		01/2003 to 12/2003	Country	Canada	Survey		Statistics Canada (StatCan)	http://www23.statcan.gc.ca/imdb/p2SV.pl?Function=getSurvey&SurvId=3226&SurvVer=0&InstaId=15282&InstaVer=2&SDDS=3226&lang=en&db=imdb&adm=8&dis=2			Age at first sex, Alcohol use, Alcohol use disorders, Allergies, Alzheimer's disease and other dementias, Analgesics, Antibiotics, Antihypertensive drugs, Anxiety disorders, Asthma, Attention deficit hyperactivity disorder, Birth control pills, Body mass index, Breast cancer, Breastfeeding, Burns, COPD, Cancers, Cataracts, Colon and rectum cancers, Condoms, Congenital anomalies, Contraceptives, C…	Statistics Canada (StatCan)							Statistics Canada (StatCan)		Statistics Canada. Canada Community Health Survey 2003. Ottawa, Canada: Statistics Canada.							2013-10-11 15:51:00	jrh19	2018-11-06 17:29:00
152555	Canada Community Health Survey 2005	Canadian Community Health Survey (CCHS) Cycle 3.1	01/2005 to 12/2005	Country	Canada	Survey	Cross-sectional, Individual, Interview, Nationally representative, Subnationally representative	Statistics Canada (StatCan)	http://www23.statcan.gc.ca/imdb/p2SV.pl?Function=getSurvey&SurvId=1630&InstaId=22642&SDDS=3226		The CCHS surveys individuals ages 12 and over living in private dwellings.Â Excluded from the sampling frame are individuals living on Indian Reserves and on Crown Lands, institutional residents, full time members of the Canadian Forces, and residents of certain remote regions. The CCHS covers approximately 98% of the Canadian population ages 12 and over.	Age at first sex, Alcohol use, Allergies, Alzheimer's disease and other dementias, Anthropometry, Anxiety disorders, Asthma, Breast cancer, Breastfeeding, Burns, COPD, Cancers, Cardiovascular and circulatory diseases, Cataracts, Congenital anomalies, Contraceptives, Corrective lenses, Dental care, Diabetes, Digestive diseases, Disability, Drug consumption, Drug use disorders, Education, Employmen…	Statistics Canada (StatCan)							Statistics Canada (StatCan)		Statistics Canada (StatCan). Canada Community Health Survey 2005. Ottawa, Canada: Statistics Canada (StatCan).							2014-08-29 17:27:00	elnel	2021-08-05 14:40:00
152556	Canada Community Health Survey 2007-2008	Canadian Community Health Survey (CCHS) 2007-2008 Cycle 4.1	01/2007 to 12/2008	Country	Canada	Survey	Cross-sectional, Individual, Interview, Nationally representative, Subnationally representative	Statistics Canada (StatCan)	http://www5.statcan.gc.ca/olc-cel/olc.action?ObjId=82M0013X2009000&ObjType=46&lang=en		The CCHS surveys individuals ages 12 and over living in private dwellings.Â Excluded from the sampling frame are individuals living on Indian Reserves and on Crown Lands, institutional residents, full time members of the Canadian Forces, and residents of certain remote regions. The CCHS covers approximately 98% of the Canadian population ages 12 and over.In additional to annual components, Statca…	Age at first sex, Alcohol use, Alcohol use disorders, Alzheimer's disease and other dementias, Anthropometry, Anxiety disorders, Asthma, Breastfeeding, Burns, COPD, Cancers, Cardiovascular and circulatory diseases, Contraceptives, Corrective lenses, Dental care, Diabetes, Digestive diseases, Disability, Drug use disorders, Education, Employment, Secondhand smoke, Falls, Fruits and vegetables, Hea…	Statistics Canada (StatCan)							Statistics Canada (StatCan)	2009	Statistics Canada (StatCan). Canada Community Health Survey 2007-2008. Ottawa, Canada: Statistics Canada (StatCan), 2009.							2014-08-29 17:42:00	elnel	2021-08-05 14:40:00
116824	Canada Community Health Survey 2009-2010	Canadian Community Health Survey 2009-2010	01/2009 to 12/2010	Country	Canada	Survey	Cross-sectional, Household, Individual, Interview, Nationally representative, Subnationally representative	Statistics Canada (StatCan)	http://www5.statcan.gc.ca/bsolc/olc-cel/olc-cel?catno=82M0013XCB&lang=eng		The CCHS surveys individuals age 12 and over living in private dwellings.Â Excluded from the sampling frame are individuals living on Indian Reserves and on Crown Lands, institutional residents, full-time members of the Canadian Forces, and residents of certain remote regions. The CCHS covers approximately 98% of the Canadian population aged 12 and over.Since 2007, CCHS has been a continuous surv…	Age at first sex, Alcohol use, Alcohol use disorders, Analgesics, Antihypertensive drugs, Anxiety, Anxiety disorders, Assets, Asthma, Birth control pills, Breastfeeding, Burns, COPD, Cancers, Cardiovascular surgical procedures, Clinical breast exams, Colonoscopy, Community health clinics, Condoms, Contraceptives, Dental care, Diabetes, Diaphragms, Dietary supplements, Digital rectal examinations,…	Statistics Canada (StatCan)							Statistics Canada (StatCan)	2011	Statistics Canada (StatCan). Canada Community Health Survey 2009-2010. Ottawa, Canada: Statistics Canada (StatCan), 2011.							2013-11-01 17:13:00	nighnoel	2021-08-05 14:20:00
116596	Canada Community Health Survey 2010	Canadian Community Health Survey 2010 - Annual Component	01/2010 to 12/2010	Country	Canada	Survey	Cross-sectional, Household, Individual, Interview, Nationally representative, Subnationally representative	Statistics Canada (StatCan)	http://www23.statcan.gc.ca/imdb/p2SV.pl?Function=getSurvey&SurvId=3226&SurvVer=1&InstaId=15282&InstaVer=7&SDDS=3226&lang=en&db=imdb&adm=8&dis=2		The CCHS surveys individuals age 12 and over living in private dwellings.Â Excluded from the sampling frame are individuals living on Indian Reserves and on Crown Lands, institutional residents, full time members of the Canadian Forces, and residents of certain remote regions. The CCHS covers approximately 98% of the Canadian population aged 12 and over.Since 2007, CCHS has been a continuous surv…	Absenteeism, Age at first sex, Alcohol use, Alcohol use disorders, Alzheimer's disease and other dementias, Analgesics, Antihypertensive drugs, Anxiety, Assets, Asthma, Birth control pills, Breastfeeding, Burns, COPD, Cancers, Cardiovascular surgical procedures, Clinical breast exams, Colonoscopy, Community health clinics, Condoms, Contraceptives, Dental care, Diabetes, Diaphragms, Dietary supple…	Statistics Canada (StatCan)							Statistics Canada (StatCan)		Statistics Canada (StatCan). Canada Community Health Survey 2010. Ottawa, Canada: Statistics Canada (StatCan).							2013-11-01 15:08:00	nighnoel	2021-08-05 14:20:00
126031	Canada Community Health Survey, Cycle 1.2, Mental Health and Well-Being 2002		01/2002 to 12/2002	Country	Canada	Survey	Interview	Statistics Canada (StatCan)	http://www23.statcan.gc.ca/imdb/p2SV.pl?Function=getSurvey&SurvId=1632&InstaId=5285&SDDS=5015		The Canadian Community Health Survey, Mental Health assessment is designed to comprehensively collect information regarding mental health status, access to services, ability and disability, and covariates of Canadians fifteen years old and older. It is and occasional survey and is conducted in all ten provinces, but excludes First Nations/Aboriginal Canadians and those living in Aboriginal commun…	Absenteeism, Alcohol use, Alcohol use disorders, Allergies, Alzheimer's disease and other dementias, Anxiety, Anxiety disorders, Appetite loss, Asperger's syndrome, Assets, Asthma, Back pain, Bipolar affective disorder, Birth place, COPD, Cancers, Cataracts, Counseling, Diabetes, Diagnosis, Disability, Drug use disorders, Eating disorders, Education, Employment, Epilepsy, Ethnicity, Fatigue, Glau…	Statistics Canada (StatCan)							Statistics Canada (StatCan)		Statistics Canada (StatCan). Canada Community Health Survey, Cycle 1.2, Mental Health and Well-Being 2002. Ottawa, Canada: Statistics Canada (StatCan).							2013-12-19 08:18:00	jrh19	2021-08-05 14:20:00
86918	Canada Discharge Abstract Database 1994-1995		04/1994 to 03/1995	Subnational	Canada, Alberta, British Columbia, Manitoba, New Brunswick, Newfoundland and Labrador, Northwest Territories, Nova Scotia, Nunavut, Ontario, Prince Edward Island, Saskatchewan, Yukon	Administrative data	Discharge, Inpatient, Outpatient	Canadian Institute for Health Information (CIHI)	https://www.cihi.ca/en/discharge-abstract-database-metadata		Originally developed in 1963, the Discharge Abstract Database (DAD) captures administrative, clinical, and demographic information on hospital discharges (inpatient acute, chronic, rehabilitation, deaths, sign-outs, and transfers). Some provinces and territories also use the DAD to collect information on outpatient surgical procedures.Data are received directly from acute care facilities, regiona…	Acute glomerulonephritis, Alopecia, Appendicitis, Asbestosis, Bacterial skin diseases, Bladder cancer, Blood transfusions, COPD, Cardiomyopathies, Cellulitis, Cirrhosis of the liver, Cleft lip and cleft palate, Congenital anomalies, Congenital heart anomalies, Decubitus ulcer, Dermatitis, Diagnosis, Diarrhea, Diarrheal diseases, Digestive diseases, Drownings, Echinococcosis, Encephalitis, Endocar…	Canadian Institute for Health Information (CIHI)							Canadian Institute for Health Information (CIHI)		Canadian Institute for Health Information (CIHI). Canada Discharge Abstract Database 1994-1995. Ottawa, Canada: Canadian Institute for Health Information (CIHI).					, ,		2013-04-17 10:58:00	satkin67	2021-08-05 13:10:00
86919	Canada Discharge Abstract Database 1995-1996		04/1995 to 03/1996	Subnational	Canada, Alberta, British Columbia, Manitoba, New Brunswick, Newfoundland and Labrador, Northwest Territories, Nova Scotia, Nunavut, Ontario, Prince Edward Island, Saskatchewan, Yukon	Administrative data	Discharge, Inpatient, Outpatient	Canadian Institute for Health Information (CIHI)	http://www.cihi.ca/CIHI-ext-portal/internet/en/document/types+of+care/hospital+care/acute+care/dad_metadata		Originally developed in 1963, the Discharge Abstract Database (DAD) captures administrative, clinical, and demographic information on hospital discharges (inpatient acute, chronic, rehabilitation, deaths, sign-outs, and transfers). Some provinces and territories also use the DAD to collect information on outpatient surgical procedures.Data are received directly from acute care facilities, regiona…	Acute glomerulonephritis, Alopecia, Appendicitis, Asbestosis, Bacterial skin diseases, Bladder cancer, Blood transfusions, COPD, Cardiomyopathies, Cellulitis, Cirrhosis of the liver, Cleft lip and cleft palate, Congenital anomalies, Congenital heart anomalies, Decubitus ulcer, Dermatitis, Diagnosis, Diarrhea, Diarrheal diseases, Digestive diseases, Drownings, Echinococcosis, Encephalitis, Endocar…	Canadian Institute for Health Information (CIHI)							Canadian Institute for Health Information (CIHI)		Canadian Institute for Health Information (CIHI). Canada Discharge Abstract Database 1995-1996. Ottawa, Canada: Canadian Institute for Health Information (CIHI).					, ,		2013-04-17 11:14:00	satkin67	2021-08-05 13:10:00
86925	Canada Discharge Abstract Database 2000-2001		04/2000 to 03/2001	Subnational	Canada, Alberta, British Columbia, Manitoba, New Brunswick, Newfoundland and Labrador, Northwest Territories, Nova Scotia, Nunavut, Ontario, Prince Edward Island, Saskatchewan, Yukon	Administrative data	Discharge, Inpatient, Outpatient	Canadian Institute for Health Information (CIHI)	http://www.cihi.ca/CIHI-ext-portal/internet/en/document/types+of+care/hospital+care/acute+care/dad_metadata		Originally developed in 1963, the Discharge Abstract Database (DAD) captures administrative, clinical, and demographic information on hospital discharges (inpatient acute, chronic, rehabilitation, deaths, sign-outs, and transfers). Some provinces and territories also use the DAD to collect information on outpatient surgical procedures.Data are received directly from acute care facilities, regiona…	Acute glomerulonephritis, Alopecia, Appendicitis, Asbestosis, Bacterial skin diseases, Bladder cancer, Blood transfusions, Breast cancer, COPD, Cardiomyopathies, Cellulitis, Cirrhosis of the liver, Cleft lip and cleft palate, Congenital anomalies, Congenital heart anomalies, Decubitus ulcer, Dermatitis, Diagnosis, Diarrhea, Diarrheal diseases, Digestive diseases, Drownings, Echinococcosis, Enceph…	Canadian Institute for Health Information (CIHI)							Canadian Institute for Health Information (CIHI)		Canadian Institute for Health Information (CIHI). Canada Discharge Abstract Database 2000-2001. Ottawa, Canada: Canadian Institute for Health Information (CIHI).					, ,		2013-04-17 11:18:00	satkin67	2021-08-05 13:10:00
86930	Canada Discharge Abstract Database 2005-2006		04/2005 to 03/2006	Subnational	Canada, Alberta, British Columbia, Manitoba, New Brunswick, Newfoundland and Labrador, Northwest Territories, Nova Scotia, Nunavut, Ontario, Prince Edward Island, Saskatchewan, Yukon	Administrative data	Discharge, Inpatient, Outpatient	Canadian Institute for Health Information (CIHI)	http://www.cihi.ca/CIHI-ext-portal/internet/en/document/types+of+care/hospital+care/acute+care/dad_metadata#		Originally developed in 1963, the Discharge Abstract Database (DAD) captures administrative, clinical, and demographic information on hospital discharges (inpatient acute, chronic, rehabilitation, deaths, sign-outs, and transfers). Some provinces and territories also use the DAD to collect information on outpatient surgical procedures.Data are received directly from acute care facilities, regiona…	Abortion, Abortive outcome, Acute glomerulonephritis, Appendicitis, Asbestosis, Bacterial skin diseases, Bladder cancer, Blood disorders, Blood transfusions, Breast cancer, COPD, Cardiomyopathies, Cellulitis, Cirrhosis of the liver, Cleft lip and cleft palate, Clostridium difficile, Congenital anomalies, Congenital heart anomalies, Decubitus ulcer, Dermatitis, Diagnosis, Diarrhea, Diarrheal disea…	Canadian Institute for Health Information (CIHI)							Canadian Institute for Health Information (CIHI)		Canadian Institute for Health Information (CIHI). Canada Discharge Abstract Database 2005-2006. Ottawa, Canada: Canadian Institute for Health Information (CIHI).					, ,		2013-04-17 11:23:00	satkin67	2021-08-05 13:10:00
86934	Canada Discharge Abstract Database 2009-2010		04/2009 to 03/2010	Subnational	Canada, Alberta, British Columbia, Manitoba, New Brunswick, Newfoundland and Labrador, Northwest Territories, Nova Scotia, Nunavut, Ontario, Prince Edward Island, Saskatchewan, Yukon	Administrative data	Discharge, Inpatient, Outpatient	Canadian Institute for Health Information (CIHI)	http://www.cihi.ca/CIHI-ext-portal/internet/en/document/types+of+care/hospital+care/acute+care/dad_metadata		Originally developed in 1963, the Discharge Abstract Database (DAD) captures administrative, clinical, and demographic information on hospital discharges (inpatient acute, chronic, rehabilitation, deaths, sign-outs, and transfers). Some provinces and territories also use the DAD to collect information on outpatient surgical procedures.Data are received directly from acute care facilities, regiona…	Abortion, Abortive outcome, Acute glomerulonephritis, Appendicitis, Asbestosis, Bacterial skin diseases, Blood disorders, Blood transfusions, COPD, Cardiomyopathies, Cellulitis, Cirrhosis of the liver, Cleft lip and cleft palate, Clostridium difficile, Congenital anomalies, Congenital heart anomalies, Decubitus ulcer, Dermatitis, Diagnosis, Diarrhea, Diarrheal diseases, Digestive diseases, Drowni…	Canadian Institute for Health Information (CIHI)							Canadian Institute for Health Information (CIHI)		Canadian Institute for Health Information (CIHI). Canada Discharge Abstract Database 2009-2010. Ottawa, Canada: Canadian Institute for Health Information (CIHI).					, ,		2013-04-17 11:26:00	satkin67	2021-08-05 13:10:00
86938	Canada National Ambulatory Care Reporting System 2002-2003		04/2002 to 03/2003	Country	Canada	Administrative data	Emergency, Outpatient	Canadian Institute for Health Information (CIHI)	https://www.cihi.ca/en/national-ambulatory-care-reporting-system-metadata		The National Ambulatory Care Reporting System (NACRS) contains administrative, clinical, financial, and demographic data for all hospital-based and community-based ambulatory care: day surgery, outpatient clinics, and emergency departments. Client visit data is collected at time of service in participating facilities. Data collection methods may vary by facility. CIHI does not mandate data submis…	Acute glomerulonephritis, Alopecia, Ambulances, Asthma, Blood transfusions, COPD, Cardiomyopathies, Cellulitis, Cirrhosis of the liver, Decubitus ulcer, Dermatitis, Diagnosis, Diarrheal diseases, Drownings, Emergency care, Encephalitis, Endocarditis, Endocrine disorders, Female infertility, Fungal skin diseases, Gall bladder and bile duct disease, Gastritis and duodenitis, Genital prolapse, Gynec…	Canadian Institute for Health Information (CIHI)							Canadian Institute for Health Information (CIHI)		Canadian Institute for Health Information (CIHI). Canada National Ambulatory Care Reporting System 2002-2003. Ottawa, Canada: Canadian Institute for Health Information (CIHI).					, ,		2013-04-17 12:14:00	satkin67	2021-08-05 13:10:00
86939	Canada National Ambulatory Care Reporting System 2003-2004		04/2003 to 03/2004	Country	Canada	Administrative data	Emergency, Outpatient	Canadian Institute for Health Information (CIHI)	http://www.cihi.ca/CIHI-ext-portal/internet/EN/TabbedContent/types+of+care/hospital+care/emergency+care/cihi016745		The National Ambulatory Care Reporting System (NACRS) contains administrative, clinical, financial, and demographic data for all hospital-based and community-based ambulatory care: day surgery, outpatient clinics, and emergency departments. Client visit data is collected at time of service in participating facilities. Data collection methods may vary by facility. CIHI does not mandate data submis…	Acute glomerulonephritis, Alopecia, Ambulances, Asbestosis, Asthma, Bacterial skin diseases, Blood transfusions, COPD, Cardiomyopathies, Cellulitis, Cirrhosis of the liver, Decubitus ulcer, Dermatitis, Diagnosis, Diarrheal diseases, Drownings, Emergency care, Encephalitis, Endocarditis, Endocrine disorders, Female infertility, Fungal skin diseases, Gall bladder and bile duct disease, Gastritis an…	Canadian Institute for Health Information (CIHI)							Canadian Institute for Health Information (CIHI)		Canadian Institute for Health Information (CIHI). Canada National Ambulatory Care Reporting System 2003-2004. Ottawa, Canada: Canadian Institute for Health Information (CIHI).					, ,		2013-04-17 12:15:00	satkin67	2021-08-05 13:10:00
86940	Canada National Ambulatory Care Reporting System 2004-2005		04/2004 to 03/2005	Country	Canada	Administrative data	Emergency, Outpatient	Canadian Institute for Health Information (CIHI)	http://www.cihi.ca/CIHI-ext-portal/internet/EN/TabbedContent/types+of+care/hospital+care/emergency+care/cihi016745		The National Ambulatory Care Reporting System (NACRS) contains administrative, clinical, financial, and demographic data for all hospital-based and community-based ambulatory care: day surgery, outpatient clinics, and emergency departments. Client visit data is collected at time of service in participating facilities. Data collection methods may vary by facility. CIHI does not mandate data submis…	Acute glomerulonephritis, Alopecia, Ambulances, Asbestosis, Asthma, Bacterial skin diseases, Blood transfusions, COPD, Cardiomyopathies, Cellulitis, Cirrhosis of the liver, Decubitus ulcer, Dermatitis, Diagnosis, Diarrheal diseases, Drownings, Emergency care, Encephalitis, Endocarditis, Endocrine disorders, Female infertility, Fungal skin diseases, Gall bladder and bile duct disease, Gastritis an…	Canadian Institute for Health Information (CIHI)							Canadian Institute for Health Information (CIHI)		Canadian Institute for Health Information (CIHI). Canada National Ambulatory Care Reporting System 2004-2005. Ottawa, Canada: Canadian Institute for Health Information (CIHI).					, ,		2013-04-17 12:15:00	satkin67	2021-08-05 13:10:00
86941	Canada National Ambulatory Care Reporting System 2005-2006		04/2005 to 03/2006	Country	Canada	Administrative data	Emergency, Outpatient	Canadian Institute for Health Information (CIHI)	http://www.cihi.ca/CIHI-ext-portal/internet/EN/TabbedContent/types+of+care/hospital+care/emergency+care/cihi016745		The National Ambulatory Care Reporting System (NACRS) contains administrative, clinical, financial, and demographic data for all hospital-based and community-based ambulatory care: day surgery, outpatient clinics, and emergency departments. Client visit data is collected at time of service in participating facilities. Data collection methods may vary by facility. CIHI does not mandate data submis…	Acute glomerulonephritis, Alopecia, Ambulances, Asbestosis, Asthma, Bacterial skin diseases, Blood disorders, Blood transfusions, COPD, Cardiomyopathies, Cellulitis, Cirrhosis of the liver, Decubitus ulcer, Dermatitis, Diagnosis, Diarrheal diseases, Drownings, Emergency care, Encephalitis, Endocarditis, Endocrine disorders, Female infertility, Fungal skin diseases, Gall bladder and bile duct dise…	Canadian Institute for Health Information (CIHI)							Canadian Institute for Health Information (CIHI)		Canadian Institute for Health Information (CIHI). Canada National Ambulatory Care Reporting System 2005-2006. Ottawa, Canada: Canadian Institute for Health Information (CIHI).					, ,		2013-04-17 12:16:00	satkin67	2021-08-05 13:10:00
86942	Canada National Ambulatory Care Reporting System 2006-2007		04/2006 to 03/2007	Country	Canada	Administrative data	Emergency, Outpatient	Canadian Institute for Health Information (CIHI)	http://www.cihi.ca/CIHI-ext-portal/internet/EN/TabbedContent/types+of+care/hospital+care/emergency+care/cihi016745		The National Ambulatory Care Reporting System (NACRS) contains administrative, clinical, financial, and demographic data for all hospital-based and community-based ambulatory care: day surgery, outpatient clinics, and emergency departments. Client visit data is collected at time of service in participating facilities. Data collection methods may vary by facility. CIHI does not mandate data submis…	Acute glomerulonephritis, Alopecia, Ambulances, Asbestosis, Asthma, Bacterial skin diseases, Blood disorders, Blood transfusions, COPD, Cardiomyopathies, Cellulitis, Cirrhosis of the liver, Decubitus ulcer, Dermatitis, Diagnosis, Diarrheal diseases, Drownings, Emergency care, Encephalitis, Endocarditis, Endocrine disorders, Female infertility, Fungal skin diseases, Gall bladder and bile duct dise…	Canadian Institute for Health Information (CIHI)							Canadian Institute for Health Information (CIHI)		Canadian Institute for Health Information (CIHI). Canada National Ambulatory Care Reporting System 2006-2007. Ottawa, Canada: Canadian Institute for Health Information (CIHI).					, ,		2013-04-17 12:16:00	satkin67	2021-08-05 13:10:00
86943	Canada National Ambulatory Care Reporting System 2007-2008		04/2007 to 03/2008	Country	Canada	Administrative data	Emergency, Outpatient	Canadian Institute for Health Information (CIHI)	http://www.cihi.ca/CIHI-ext-portal/internet/EN/TabbedContent/types+of+care/hospital+care/emergency+care/cihi016745		The National Ambulatory Care Reporting System (NACRS) contains administrative, clinical, financial, and demographic data for all hospital-based and community-based ambulatory care: day surgery, outpatient clinics, and emergency departments. Client visit data is collected at time of service in participating facilities. Data collection methods may vary by facility. CIHI does not mandate data submis…	Acute glomerulonephritis, Alopecia, Ambulances, Asbestosis, Asthma, Bacterial skin diseases, Blood disorders, Blood transfusions, COPD, Cardiomyopathies, Cellulitis, Cirrhosis of the liver, Decubitus ulcer, Dermatitis, Diagnosis, Diarrheal diseases, Drownings, Emergency care, Encephalitis, Endocarditis, Endocrine disorders, Female infertility, Fungal skin diseases, Gall bladder and bile duct dise…	Canadian Institute for Health Information (CIHI)							Canadian Institute for Health Information (CIHI)		Canadian Institute for Health Information (CIHI). Canada National Ambulatory Care Reporting System 2007-2008. Ottawa, Canada: Canadian Institute for Health Information (CIHI).					, ,		2013-04-17 12:17:00	satkin67	2021-08-05 13:10:00
86944	Canada National Ambulatory Care Reporting System 2008-2009		04/2008 to 03/2009	Country	Canada	Administrative data	Emergency, Outpatient	Canadian Institute for Health Information (CIHI)	http://www.cihi.ca/CIHI-ext-portal/internet/EN/TabbedContent/types+of+care/hospital+care/emergency+care/cihi016745		The National Ambulatory Care Reporting System (NACRS) contains administrative, clinical, financial, and demographic data for all hospital-based and community-based ambulatory care: day surgery, outpatient clinics, and emergency departments. Client visit data is collected at time of service in participating facilities. Data collection methods may vary by facility. CIHI does not mandate data submis…	Acute glomerulonephritis, Alopecia, Ambulances, Asbestosis, Asthma, Bacterial skin diseases, Blood disorders, Blood transfusions, COPD, Cardiomyopathies, Cellulitis, Cirrhosis of the liver, Decubitus ulcer, Dermatitis, Diagnosis, Diarrheal diseases, Drownings, Emergency care, Encephalitis, Endocarditis, Endocrine disorders, Female infertility, Fungal skin diseases, Gall bladder and bile duct dise…	Canadian Institute for Health Information (CIHI)							Canadian Institute for Health Information (CIHI)		Canadian Institute for Health Information (CIHI). Canada National Ambulatory Care Reporting System 2008-2009. Ottawa, Canada: Canadian Institute for Health Information (CIHI).					, ,		2013-04-17 12:17:00	satkin67	2021-08-05 13:10:00
86945	Canada National Ambulatory Care Reporting System 2009-2010		04/2009 to 03/2010	Country	Canada	Administrative data	Emergency, Outpatient	Canadian Institute for Health Information (CIHI)	http://www.cihi.ca/CIHI-ext-portal/internet/EN/TabbedContent/types+of+care/hospital+care/emergency+care/cihi016745		The National Ambulatory Care Reporting System (NACRS) contains administrative, clinical, financial, and demographic data for all hospital-based and community-based ambulatory care: day surgery, outpatient clinics, and emergency departments. Client visit data is collected at time of service in participating facilities. Data collection methods may vary by facility. CIHI does not mandate data submis…	Acute glomerulonephritis, Alopecia, Ambulances, Asbestosis, Asthma, Bacterial skin diseases, Blood disorders, Blood transfusions, COPD, Cardiomyopathies, Cirrhosis of the liver, Decubitus ulcer, Dermatitis, Diagnosis, Diarrheal diseases, Drownings, Emergency care, Encephalitis, Endocarditis, Endocrine disorders, Female infertility, Fungal skin diseases, Gall bladder and bile duct disease, Gastrit…	Canadian Institute for Health Information (CIHI)							Canadian Institute for Health Information (CIHI)		Canadian Institute for Health Information (CIHI). Canada National Ambulatory Care Reporting System 2009-2010. Ottawa, Canada: Canadian Institute for Health Information (CIHI).					, ,		2013-04-17 12:17:00	satkin67	2021-08-05 13:10:00
223417	Causes of bleeding and outcomes in patients hospitalized with upper gastrointestinal bleeding		01/2005 to 12/2011		United States of America, California	Scientific literature						Peptic ulcer disease, Gastritis and duodenitis			Kim JJ, Sheibani S, Park S, Buxbaum J, Laine L	J Clin Gastroenterol	48	2	113â€“8		2014	Kim JJ, Sheibani S, Park S, Buxbaum J, Laine L. Causes of bleeding and outcomes in patients hospitalized with upper gastrointestinal bleeding. J Clin Gastroenterol. 2014; 48(2): 113â€“8.							2015-09-07 19:35:00	ntr2	2019-09-06 13:01:00
223446	Changes in the prevalence of Helicobacter pylori infection and gastrointestinal diseases in the past 17 years		01/1989 to 12/2005		Japan	Scientific literature						Peptic ulcer disease, Gastritis and duodenitis			Nakajima S, Nishiyama Y, Yamaoka M, Yasuoka T, Cho E	J Gastroenterol Hepatol			S99â€“110		2010	Nakajima S, Nishiyama Y, Yamaoka M, Yasuoka T, Cho E. Changes in the prevalence of Helicobacter pylori infection and gastrointestinal diseases in the past 17 years. J Gastroenterol Hepatol. 2010; S99â€“110.							2015-09-08 09:35:00	ntr2	2021-07-20 17:00:00
118191	Changing prevalence of upper gastrointestinal disease in 28 893 Koreans from 1995 to 2005		01/1995 to 12/2005		Republic of Korea	Scientific literature						Peptic ulcer disease, Morbidity, Digestive diseases, Gastritis and duodenitis			Kim JI, Kim SG, Kim N, Kim JG, Shin SJ, Kim SW, Kim HS, Sung JK, Yang CH, Shim K-N, Park SJ, Park JY, Baik GH, Lee SW, Park JJ, Hong SJ, Lee GH, Seo GS, Lee SI, Jung HC, Korean College of Helicobacter and Upper Gastrointestinal Research	Eur J Gastroenterol Hepatol	21	7	787-93		2009	Kim JI, Kim SG, Kim N, Kim JG, Shin SJ, Kim SW, Kim HS, Sung JK, Yang CH, Shim K-N, Park SJ, Park JY, Baik GH, Lee SW, Park JJ, Hong SJ, Lee GH, Seo GS, Lee SI, Jung HC, Korean College of Helicobacter and Upper Gastrointestinal Research. Changing prevalence of upper gastrointestinal disease in 28 893 Koreans from 1995 to 2005. Eur J Gastroenterol Hepatol. 2009; 21(7): 787-93.							2013-11-05 14:09:00	jrh19	2019-03-03 15:53:00
118195	Changing trends in peptic ulcer prevalence in a tertiary care setting in the Philippines: a seven-year study		01/1996 to 12/2002		Philippines	Scientific literature						Peptic ulcer disease, Morbidity, Digestive diseases, Gastritis and duodenitis			Wong SN, Sollano JD, Chan MM, Carpio RE, Tady CS, Ismael AE, Judan-Ruiz EA, Ang VN, Go JT, Lim VY, Perez JY, Alvarez SZ	J Gastroenterol Hepatol	20	4	628-32		2005	Wong SN, Sollano JD, Chan MM, Carpio RE, Tady CS, Ismael AE, Judan-Ruiz EA, Ang VN, Go JT, Lim VY, Perez JY, Alvarez SZ. Changing trends in peptic ulcer prevalence in a tertiary care setting in the Philippines: a seven-year study. J Gastroenterol Hepatol. 2005; 20(4): 628-32.							2013-11-05 14:09:00	jrh19	2019-03-03 15:53:00
121444	Chile Hospital Discharges 2001		01/2001 to 12/2001	Country	Chile	Administrative data	Discharge, Inpatient	Ministry of Health (Chile)	https://deis.minsal.cl/#datosabiertos	Chile Hospital Discharge Information System		Causes of morbidity, Hospitals, ICD-10, Eclampsia, Maternal sepsis, Hypertensive disorders of pregnancy, Uterine fibroids, Polycystic ovarian syndrome, Endometriosis, Genital prolapse, Preterm birth, Neonatal conditions, Ectopic pregnancy, Cleft lip and cleft palate, Down's syndrome, Turner syndrome, Klinefelter syndrome, Musculoskeletal anomalies, Neural tube defects, Congenital heart anomalies,…	Ministry of Health (Chile)							Ministry of Health (Chile)		Ministry of Health (Chile). Chile Hospital Discharges 2001. Santiago, Chile: Ministry of Health (Chile).							2013-11-20 15:27:00	nighnoel	2021-08-11 16:09:00
121445	Chile Hospital Discharges 2002		01/2002 to 12/2002	Country	Chile	Administrative data	Discharge, Inpatient	Ministry of Health (Chile)	https://deis.minsal.cl/#datosabiertos	Chile Hospital Discharge Information System		Causes of morbidity, Hospitals, ICD-10, Eclampsia, Maternal sepsis, Hypertensive disorders of pregnancy, Uterine fibroids, Polycystic ovarian syndrome, Endometriosis, Genital prolapse, Preterm birth, Neonatal conditions, Ectopic pregnancy, Cleft lip and cleft palate, Down's syndrome, Turner syndrome, Klinefelter syndrome, Musculoskeletal anomalies, Neural tube defects, Congenital heart anomalies,…	Ministry of Health (Chile)							Ministry of Health (Chile)		Ministry of Health (Chile). Chile Hospital Discharges 2002. Santiago, Chile: Ministry of Health (Chile).							2013-11-20 15:28:00	nighnoel	2021-08-11 16:09:00
121446	Chile Hospital Discharges 2003		01/2003 to 12/2003	Country	Chile	Administrative data	Discharge, Inpatient	Ministry of Health (Chile)	https://deis.minsal.cl/#datosabiertos	Chile Hospital Discharge Information System		Causes of morbidity, Hospitals, ICD-10, Eclampsia, Maternal sepsis, Hypertensive disorders of pregnancy, Uterine fibroids, Polycystic ovarian syndrome, Endometriosis, Genital prolapse, Preterm birth, Neonatal conditions, Ectopic pregnancy, Cleft lip and cleft palate, Down's syndrome, Turner syndrome, Klinefelter syndrome, Musculoskeletal anomalies, Neural tube defects, Congenital heart anomalies,…	Ministry of Health (Chile)							Ministry of Health (Chile)		Ministry of Health (Chile). Chile Hospital Discharges 2003. Santiago, Chile: Ministry of Health (Chile).							2013-11-20 15:29:00	nighnoel	2021-08-11 16:09:00
121447	Chile Hospital Discharges 2004		01/2004 to 12/2004	Country	Chile	Administrative data	Discharge, Inpatient	Ministry of Health (Chile)	https://deis.minsal.cl/#datosabiertos	Chile Hospital Discharge Information System		Causes of morbidity, Hospitals, ICD-10, Eclampsia, Maternal sepsis, Hypertensive disorders of pregnancy, Uterine fibroids, Polycystic ovarian syndrome, Endometriosis, Genital prolapse, Preterm birth, Neonatal conditions, Ectopic pregnancy, Cleft lip and cleft palate, Down's syndrome, Turner syndrome, Klinefelter syndrome, Musculoskeletal anomalies, Neural tube defects, Congenital heart anomalies,…	Ministry of Health (Chile)							Ministry of Health (Chile)		Ministry of Health (Chile). Chile Hospital Discharges 2004. Santiago, Chile: Ministry of Health (Chile).							2013-11-20 15:30:00	nighnoel	2021-08-11 16:09:00
121448	Chile Hospital Discharges 2005		01/2005 to 12/2005	Country	Chile	Administrative data	Discharge, Inpatient	Ministry of Health (Chile)	https://deis.minsal.cl/#datosabiertos	Chile Hospital Discharge Information System		Causes of morbidity, Hospitals, ICD-10, Eclampsia, Maternal sepsis, Hypertensive disorders of pregnancy, Uterine fibroids, Polycystic ovarian syndrome, Endometriosis, Genital prolapse, Preterm birth, Neonatal conditions, Ectopic pregnancy, Cleft lip and cleft palate, Down's syndrome, Turner syndrome, Klinefelter syndrome, Musculoskeletal anomalies, Neural tube defects, Congenital heart anomalies,…	Ministry of Health (Chile)							Ministry of Health (Chile)		Ministry of Health (Chile). Chile Hospital Discharges 2005. Santiago, Chile: Ministry of Health (Chile).							2013-11-20 15:30:00	nighnoel	2021-08-11 16:09:00
121449	Chile Hospital Discharges 2006		01/2006 to 12/2006	Country	Chile	Administrative data	Discharge, Inpatient	Ministry of Health (Chile)	https://deis.minsal.cl/#datosabiertos	Chile Hospital Discharge Information System		Causes of morbidity, Hospitals, ICD-10, Eclampsia, Maternal sepsis, Hypertensive disorders of pregnancy, Uterine fibroids, Polycystic ovarian syndrome, Endometriosis, Genital prolapse, Preterm birth, Neonatal conditions, Ectopic pregnancy, Cleft lip and cleft palate, Down's syndrome, Turner syndrome, Klinefelter syndrome, Musculoskeletal anomalies, Neural tube defects, Congenital heart anomalies,…	Ministry of Health (Chile)							Ministry of Health (Chile)		Ministry of Health (Chile). Chile Hospital Discharges 2006. Santiago, Chile: Ministry of Health (Chile).							2013-11-20 15:31:00	nighnoel	2021-08-11 16:09:00
121450	Chile Hospital Discharges 2007		01/2007 to 12/2007	Country	Chile	Administrative data	Discharge, Inpatient	Ministry of Health (Chile)	https://deis.minsal.cl/#datosabiertos	Chile Hospital Discharge Information System		Causes of morbidity, Hospitals, ICD-10, Eclampsia, Maternal sepsis, Hypertensive disorders of pregnancy, Uterine fibroids, Polycystic ovarian syndrome, Endometriosis, Genital prolapse, Preterm birth, Neonatal conditions, Ectopic pregnancy, Cleft lip and cleft palate, Down's syndrome, Turner syndrome, Klinefelter syndrome, Musculoskeletal anomalies, Neural tube defects, Congenital heart anomalies,…	Ministry of Health (Chile)							Ministry of Health (Chile)		Ministry of Health (Chile). Chile Hospital Discharges 2007. Santiago, Chile: Ministry of Health (Chile).							2013-11-20 15:31:00	nighnoel	2021-08-11 16:09:00
121451	Chile Hospital Discharges 2008		01/2008 to 12/2008	Country	Chile	Administrative data	Discharge, Inpatient	Ministry of Health (Chile)	https://deis.minsal.cl/#datosabiertos	Chile Hospital Discharge Information System		Causes of morbidity, Hospitals, ICD-10, Eclampsia, Maternal sepsis, Hypertensive disorders of pregnancy, Uterine fibroids, Polycystic ovarian syndrome, Endometriosis, Genital prolapse, Preterm birth, Neonatal conditions, Ectopic pregnancy, Cleft lip and cleft palate, Down's syndrome, Turner syndrome, Klinefelter syndrome, Musculoskeletal anomalies, Neural tube defects, Congenital heart anomalies,…	Ministry of Health (Chile)							Ministry of Health (Chile)		Ministry of Health (Chile). Chile Hospital Discharges 2008. Santiago, Chile: Ministry of Health (Chile).							2013-11-20 15:31:00	nighnoel	2021-08-11 16:09:00
121452	Chile Hospital Discharges 2009		01/2009 to 12/2009	Country	Chile	Administrative data	Discharge, Inpatient	Ministry of Health (Chile)	https://deis.minsal.cl/#datosabiertos	Chile Hospital Discharge Information System		Causes of morbidity, Hospitals, ICD-10, Eclampsia, Maternal sepsis, Hypertensive disorders of pregnancy, Uterine fibroids, Polycystic ovarian syndrome, Endometriosis, Genital prolapse, Preterm birth, Neonatal conditions, Ectopic pregnancy, Cleft lip and cleft palate, Down's syndrome, Turner syndrome, Klinefelter syndrome, Musculoskeletal anomalies, Neural tube defects, Congenital heart anomalies,…	Ministry of Health (Chile)							Ministry of Health (Chile)		Ministry of Health (Chile). Chile Hospital Discharges 2009. Santiago, Chile: Ministry of Health (Chile).							2013-11-20 15:32:00	nighnoel	2021-08-11 16:09:00
121453	Chile Hospital Discharges 2010		01/2010 to 12/2010	Country	Chile	Administrative data	Discharge, Inpatient	Ministry of Health (Chile)	https://deis.minsal.cl/#datosabiertos	Chile Hospital Discharge Information System		Causes of morbidity, Hospitals, ICD-10, Eclampsia, Maternal sepsis, Hypertensive disorders of pregnancy, Uterine fibroids, Polycystic ovarian syndrome, Endometriosis, Genital prolapse, Preterm birth, Neonatal conditions, Ectopic pregnancy, Cleft lip and cleft palate, Down's syndrome, Turner syndrome, Klinefelter syndrome, Musculoskeletal anomalies, Neural tube defects, Congenital heart anomalies,…	Ministry of Health (Chile)							Ministry of Health (Chile)		Ministry of Health (Chile). Chile Hospital Discharges 2010. Santiago, Chile: Ministry of Health (Chile).							2013-11-20 15:33:00	nighnoel	2021-08-11 16:09:00
121454	Chile Hospital Discharges 2011		01/2011 to 12/2011	Country	Chile	Administrative data	Discharge, Inpatient	Ministry of Health (Chile)	https://deis.minsal.cl/#datosabiertos	Chile Hospital Discharge Information System		Causes of morbidity, Hospitals, ICD-10, Eclampsia, Maternal sepsis, Hypertensive disorders of pregnancy, Uterine fibroids, Polycystic ovarian syndrome, Endometriosis, Genital prolapse, Preterm birth, Neonatal conditions, Ectopic pregnancy, Cleft lip and cleft palate, Down's syndrome, Turner syndrome, Klinefelter syndrome, Musculoskeletal anomalies, Neural tube defects, Congenital heart anomalies,…	Ministry of Health (Chile)							Ministry of Health (Chile)		Ministry of Health (Chile). Chile Hospital Discharges 2011. Santiago, Chile: Ministry of Health (Chile).							2013-11-20 15:33:00	nighnoel	2021-08-11 16:09:00
193857	Chile Hospital Discharges 2012	Base de datos Egresos Hospitalarios 2012	01/2012 to 12/2012	Country	Chile	Administrative data	Discharge, Inpatient, Subnationally representative	Ministry of Health (Chile)	https://deis.minsal.cl/#datosabiertos	Chile Hospital Discharge Information System	This database contains patient-level hospital discharge data with information on causes of hospitalization, including both primary and secondary diagnoses. In the case of injuries, information is given on both nature and external cause of the injury. Additional variables include health service region and region of residence of the patient, as well as demographic information such as patient age an…	Acute glomerulonephritis, Adverse effects of medical treatments, Animal injuries, Appendicitis, Asbestosis, Burns, Cardiomyopathies, Causes of death, Causes of morbidity, Cellulitis, Cirrhosis of the liver, Cleft lip and cleft palate, Comorbidity, Congenital heart anomalies, Contact with venomous animals and plants, Decubitus ulcer, Diarrheal diseases, Digestive diseases, Discharge status, Down's…	Ministry of Health (Chile)							Ministry of Health (Chile)		Ministry of Health (Chile). Chile Hospital Discharges 2012. Santiago, Chile: Ministry of Health (Chile).							2015-04-10 10:15:00	nighnoel	2021-11-10 15:40:00
336853	Chile Hospital Discharges 2013	Base de datos Egresos Hospitalarios 2013	01/2013 to 12/2013	Country	Chile	Administrative data	Discharge, Inpatient, Subnationally representative	Ministry of Health (Chile)	https://deis.minsal.cl/#datosabiertos	Chile Hospital Discharge Information System	This database contains patient-level hospital discharge data with information on causes of hospitalization, including both primary and secondary diagnoses. In the case of injuries, information is given on both nature and external cause of the injury. Additional variables include health service region and region of residence of the patient, as well as demographic information such as patient age an…	Acute glomerulonephritis, Adverse effects of medical treatments, Animal injuries, Appendicitis, Asbestosis, Burns, Cardiomyopathies, Causes of death, Causes of morbidity, Cellulitis, Cirrhosis of the liver, Cleft lip and cleft palate, Comorbidity, Congenital heart anomalies, Contact with venomous animals and plants, Decubitus ulcer, Diarrheal diseases, Digestive diseases, Discharge status, Down's…	Ministry of Health (Chile)							Ministry of Health (Chile)		Ministry of Health (Chile). Chile Hospital Discharges 2013. Santiago, Chile: Ministry of Health (Chile).							2018-02-28 16:00:00	bgaw	2021-08-11 16:11:00
336854	Chile Hospital Discharges 2014	Base de datos Egresos Hospitalarios 2014	01/2014 to 12/2014	Country	Chile	Administrative data	Discharge, Inpatient, Subnationally representative	Ministry of Health (Chile)	https://deis.minsal.cl/#datosabiertos	Chile Hospital Discharge Information System	This database contains patient-level hospital discharge data with information on causes of hospitalization, including both primary and secondary diagnoses. In the case of injuries, information is given on both nature and external cause of the injury. Additional variables include health service region and region of residence of the patient, as well as demographic information such as patient age an…	Acute glomerulonephritis, Adverse effects of medical treatments, Animal injuries, Appendicitis, Asbestosis, Burns, Cardiomyopathies, Causes of death, Causes of morbidity, Cellulitis, Cirrhosis of the liver, Cleft lip and cleft palate, Comorbidity, Congenital heart anomalies, Contact with venomous animals and plants, Decubitus ulcer, Diarrheal diseases, Digestive diseases, Discharge status, Down's…	Ministry of Health (Chile)							Ministry of Health (Chile)		Ministry of Health (Chile). Chile Hospital Discharges 2014. Santiago, Chile: Ministry of Health (Chile).							2018-02-28 16:01:00	bgaw	2021-11-10 15:58:00
336855	Chile Hospital Discharges 2015	Base de datos Egresos Hospitalarios 2015	01/2015 to 12/2015	Country	Chile	Administrative data	Discharge, Inpatient, Subnationally representative	Ministry of Health (Chile)	https://deis.minsal.cl/#datosabiertos	Chile Hospital Discharge Information System	This database contains patient-level hospital discharge data with information on causes of hospitalization, including both primary and secondary diagnoses. In the case of injuries, information is given on both nature and external cause of the injury. Additional variables include health service region and region of residence of the patient, as well as demographic information such as patient age an…	Acute glomerulonephritis, Adverse effects of medical treatments, Animal injuries, Appendicitis, Asbestosis, Burns, Cardiomyopathies, Causes of death, Causes of morbidity, Cellulitis, Cirrhosis of the liver, Cleft lip and cleft palate, Comorbidity, Congenital heart anomalies, Contact with venomous animals and plants, Decubitus ulcer, Diarrheal diseases, Digestive diseases, Discharge status, Down's…	Ministry of Health (Chile)							Ministry of Health (Chile)		Ministry of Health (Chile). Chile Hospital Discharges 2015. Santiago, Chile: Ministry of Health (Chile).							2018-02-28 16:02:00	bgaw	2021-08-11 16:11:00
336856	Chile Hospital Discharges 2016	Base de datos Egresos Hospitalarios 2016	01/2016 to 12/2016	Country	Chile	Administrative data	Discharge, Inpatient, Subnationally representative	Ministry of Health (Chile)	https://deis.minsal.cl/#datosabiertos	Chile Hospital Discharge Information System	This database contains patient-level hospital discharge data with information on causes of hospitalization, including both primary and secondary diagnoses. In the case of injuries, information is given on both nature and external cause of the injury. Additional variables include health service region and region of residence of the patient, as well as demographic information such as patient age an…	Acute glomerulonephritis, Adverse effects of medical treatments, Animal injuries, Appendicitis, Asbestosis, Burns, Cardiomyopathies, Causes of death, Causes of morbidity, Cellulitis, Cirrhosis of the liver, Cleft lip and cleft palate, Comorbidity, Congenital heart anomalies, Contact with venomous animals and plants, Decubitus ulcer, Diarrheal diseases, Digestive diseases, Discharge status, Down's…	Ministry of Health (Chile)							Ministry of Health (Chile)		Ministry of Health (Chile). Chile Hospital Discharges 2016. Santiago, Chile: Ministry of Health (Chile).							2018-02-28 16:02:00	bgaw	2021-08-11 16:11:00
369475	Chile Hospital Discharges 2017	Base de datos Egresos Hospitalarios 2017	01/2017 to 12/2017	Country	Chile	Administrative data	Discharge, Inpatient, Subnationally representative	Ministry of Health (Chile)	https://deis.minsal.cl/#datosabiertos	Chile Hospital Discharge Information System	This database contains patient-level hospital discharge data with information on causes of hospitalization, including both primary and secondary diagnoses. In the case of injuries, information is given on both nature and external cause of the injury. Additional variables include health service region and region of residence of the patient, as well as demographic information such as patient age an…	Acute glomerulonephritis, Adverse effects of medical treatments, Animal injuries, Appendicitis, Asbestosis, Burns, Cardiomyopathies, Causes of death, Causes of morbidity, Cellulitis, Cirrhosis of the liver, Cleft lip and cleft palate, Comorbidity, Congenital heart anomalies, Contact with venomous animals and plants, Decubitus ulcer, Diarrheal diseases, Digestive diseases, Discharge status, Down's…	Ministry of Health (Chile)							Ministry of Health (Chile)		Ministry of Health (Chile). Chile Hospital Discharges 2017. Santiago, Chile: Ministry of Health (Chile).							2018-10-02 15:25:00	kliewerj	2021-08-11 16:11:00
422874	Chile Hospital Discharges 2018	Base de datos Egresos Hospitalarios 2018	01/2018 to 12/2018	Country	Chile	Administrative data	Discharge, Inpatient, Subnationally representative	Ministry of Health (Chile)	https://deis.minsal.cl/#datosabiertos	Chile Hospital Discharge Information System	This database contains patient-level hospital discharge data with information on causes of hospitalization, including both primary and secondary diagnoses. In the case of injuries, information is given on both nature and external cause of the injury. Additional variables include health service region and region of residence of the patient, as well as demographic information such as patient age an…	Acute glomerulonephritis, Adverse effects of medical treatments, Animal injuries, Appendicitis, Asbestosis, Burns, Cardiomyopathies, Causes of death, Causes of morbidity, Cellulitis, Cirrhosis of the liver, Cleft lip and cleft palate, Comorbidity, Congenital heart anomalies, Contact with venomous animals and plants, Decubitus ulcer, Diarrheal diseases, Digestive diseases, Discharge status, Down's…	Ministry of Health (Chile)							Ministry of Health (Chile)		Ministry of Health (Chile). Chile Hospital Discharges 2018. Santiago, Chile: Ministry of Health (Chile).							2019-10-22 12:19:00	kliewerj	2021-08-11 16:09:00
473534	Chile Hospital Discharges 2019	Base de datos Egresos Hospitalarios 2019	01/2019 to 12/2019	Country	Chile	Administrative data	Discharge, Inpatient, Subnationally representative	Ministry of Health (Chile)	https://deis.minsal.cl/#datosabiertos	Chile Hospital Discharge Information System	This database contains patient-level hospital discharge data with information on causes of hospitalization, including both primary and secondary diagnoses. In the case of injuries, information is given on both nature and external cause of the injury. Additional variables include health service region and region of residence of the patient, as well as demographic information such as patient age an…	Acute glomerulonephritis, Adverse effects of medical treatments, Animal injuries, Appendicitis, Asbestosis, Burns, Cardiomyopathies, Causes of death, Causes of morbidity, Cellulitis, Cirrhosis of the liver, Cleft lip and cleft palate, Comorbidity, Congenital heart anomalies, Contact with venomous animals and plants, Decubitus ulcer, Diarrheal diseases, Digestive diseases, Discharge status, Down's…	Ministry of Health (Chile)							Ministry of Health (Chile)		Ministry of Health (Chile). Chile Hospital Discharges 2019. Santiago, Chile: Ministry of Health (Chile).							2021-04-08 10:00:00	kliewerj	2021-08-11 16:11:00
120127	Chile National Health Survey 2009-2010	Encuesta Nacional de Salud 2009-2010	10/2009 to 09/2010	Country	Chile	Survey	Cross-sectional, Exam, Individual, Interview, Nationally representative, Subnationally representative, Urban-rural representative	Ministry of Health (Chile)	http://epi.minsal.cl/estudios-y-encuestas-poblacionales/encuestas-poblacionales/descarga-ens/		The Chile National Health Survey 2009-2010 includes health status questionnaires including the SF-12, mental health questionnaires, physical activity questionnaires, and biological measurements taken during a physical exam.Â	Alcohol use, Alcohol use disorders, Anthropometry, Antihypertensive drugs, Anxiety, Assets, Asthma, Back pain, Blood pressure, Blood tests, Blood transfusions, Body mass index, Breast cancer, Breathing difficulty, COPD, Cardiovascular and circulatory diseases, Cataracts, Cholesterol, Chronic kidney diseases, Chronic respiratory diseases, Cirrhosis of the liver, Colonoscopy, Condoms, Contraceptive…	Ministry of Health (Chile)									Ministry of Health (Chile). Chile National Health Survey 2009-2010.					,		2013-11-13 16:54:00	elnel	2021-11-12 08:36:00
22214	Chile National Quality of Life and Health Survey 2000	Encuesta Nacional de Calidad de Vida y Salud (ENCAVI)	11/2000 to 12/2000	Country	Chile	Survey	Cross-sectional, Household, Individual, Interview, Nationally representative, Subnationally representative, Urban-rural representative	Ministry of Health (Chile)	http://epi.minsal.cl/vigilancia-epidemiologica/sistema-de-vigilancia-de-enfermedades-no-transmisibles-vent/solicita-base/		The National Survey of Quality of Life and Health was first executed in 2000. This survey series was created to provide data that could guide the government's health objectives, plans, and policies in the following decade.The 2000 survey gathered information through household, family, and individual questionnaires. The sample was designed to be nationally representative and 6228 individuals 15 an…	Allergies, Alzheimer's disease and other dementias, Assets, Back pain, Birth control pills, Cardiovascular and circulatory diseases, Cataracts, Child development, Chronic respiratory diseases, Cirrhosis of the liver, Condoms, Contraceptives, Diabetes, Education, Electricity, Employment, Endocrine disorders, Epilepsy, Family composition, Family size, Fever, Glaucoma, Gynecological diseases, HIV an…	Ministry of Health (Chile), National Institute of Statistics (Chile)							Ministry of Health (Chile)		Ministry of Health (Chile), National Institute of Statistics (Chile). Chile National Quality of Life and Health Survey 2000. Santiago, Chile: Ministry of Health (Chile).							2010-12-22 17:16:00	admin	2021-11-12 15:30:00
68827	China National Health Services Survey 1993		01/1993 to 12/1993	Country	China	Survey	Household, Interview, Nationally representative	National Health and Family Planning Commission (China)	http://www.nhfpc.gov.cn/mohwsbwstjxxzx/s8211/list.shtml		The 1993 National Health Services Survey (NHSS) evaluated the health needs of urban and rural residents, and the availability and utilization of health services. The survey covered 215,163 people in 54,984 households in rural and urban areas of China. Household interviews were administered by local medical workers, under supervision from doctors.The report on the NHSS provides tables on disease a…	Alcohol use, Anemia, Antenatal care, Asthma, Birth weight, Breastfeeding, COPD, Cardiovascular and circulatory diseases, Cataracts, Cerebrovascular diseases, Cirrhosis of the liver, Cooking fuels, Dermatitis, Diabetes, Digestive diseases, Disability, Education, Employment, Encephalitis, Endocrine disorders, Gall bladder and bile duct disease, Gastritis and duodenitis, Health care access, Health i…	Ministry of Health (China)									Ministry of Health (China). China National Health Services Survey 1993.							2013-01-09 15:09:00	admin	2021-08-05 13:10:00
68824	China National Health Services Survey 1998		01/1998 to 12/1998	Country	China	Survey	Household, Interview, Nationally representative	National Health and Family Planning Commission (China)	http://www.nhfpc.gov.cn/mohwsbwstjxxzx/s8211/list.shtml		The 1998 National Health Services Survey (NHSS) evaluated the health needs of urban and rural residents, and the availability and utilization of health services and insurance programs. The survey covered 216,101 people in 56,994 households in rural and urban areas of China. Household interviews were administered by local medical workers, under supervision from doctors.The report on the NHSS provi…	Alcohol use, Anemia, Antenatal care, Asthma, Birth weight, Breastfeeding, COPD, Cardiovascular and circulatory diseases, Cerebrovascular diseases, Cirrhosis of the liver, Dermatitis, Diabetes, Digestive diseases, Disability, Education, Employment, Endocrine disorders, Fever, Food expenditures, Gall bladder and bile duct disease, Gastritis and duodenitis, Health care access, Health care use, Healt…	Ministry of Health (China)									Ministry of Health (China). China National Health Services Survey 1998 .							2013-01-09 14:41:00	admin	2021-08-05 13:10:00
68809	China National Health Services Survey 2003		01/2003 to 12/2003	Country	China	Survey	Household, Interview, Nationally representative	National Health and Family Planning Commission (China)	http://www.nhfpc.gov.cn/mohwsbwstjxxzx/s8211/list.shtml		The 2003 National Health Services Survey (NHSS) evaluated the health needs of urban and rural residents, and the availability and utilization of health services and insurance programs. The survey covered 193,689 people in 57,000 households in China. Household interviews were administered by local medical workers, under supervision from doctors. The survey achieved an in-person adult response rate…	Alcohol use, Anemia, Antenatal care, Appendicitis, Birth weight, Breastfeeding, COPD, Cardiovascular and circulatory diseases, Cataracts, Cerebrovascular diseases, Corpus uteri cancer, Cough, Dermatitis, Diabetes, Diarrhea, Digestive diseases, Education, Employment, Fever, Food expenditures, Gall bladder and bile duct disease, Headache, Health care access, Health care use, Health insurance, Healt…	Ministry of Health (China)									Ministry of Health (China). China National Health Services Survey 2003.							2013-01-09 10:34:00	admin	2021-08-05 13:10:00
68803	China National Health Services Survey 2008		01/2008 to 12/2008	Country	China	Survey	Household, Interview, Nationally representative	National Health and Family Planning Commission (China)	http://www.nhfpc.gov.cn/mohwsbwstjxxzx/s8211/list.shtml		The 2008 National Health Services Survey (NHSS) evaluated the health needs of urban and rural residents, and the availability and utilization of health services and insurance programs. The survey covered 177,501 people in 56,456 households in all of the country's 31 provinces, autonomous regions, and municipalities. Household interviews were administered by local medical workers under supervision…	Alcohol use, Anemia, Animal injuries, Antenatal care, Asthma, Birth weight, Breastfeeding, Burns, COPD, Cardiovascular and circulatory diseases, Cataracts, Cerebrovascular diseases, Chronic respiratory diseases, Cough, Diabetes, Diarrhea, Digestive diseases, Drownings, EQ-5D, Education, Education expenditures, Employment, Endocrine disorders, Falls, Fever, Gall bladder and bile duct disease, Heal…	Ministry of Health (China)									Ministry of Health (China). China National Health Services Survey 2008.							2013-01-09 10:09:00	admin	2021-08-05 13:10:00
283815	Chinese Family Panel Studies Follow-Up 2012-2013	ä¸­å›½å®¶åº­è¿½è¸ªè°ƒæŸ¥	07/2012 to 03/2013	Country	China	Survey	Household, Individual, Interview, Longitudinal, Nationally representative, Urban-rural representative	Institute of Social Science Survey, University of Peking	http://www.isss.pku.edu.cn/cfps/wdzx/sjwd/index.htm		The Chinese Family Panel Studies (CFPS) was a nationally representative, annual longitudinal survey that collected data on economic activities, educational attainment, family dynamics, migration, communities, and the health status of individuals and families in China from 2008 to 2014. The 2012 CFPS followed up on respondents from the 2010 baseline survey. Community information was not collected …	Absenteeism, Adolescents, Agriculture, Alcohol use, Anemia, Assets, Birth place, Blood disorders, Brain and nervous system cancers, Breastfeeding, Breathing difficulty, COPD, Cancers, Cardiovascular and circulatory diseases, Cataracts, Cerebrovascular diseases, Cervix uteri cancer, Child care, Child development, Child health care, Children, Chronic respiratory diseases, Cirrhosis of the liver, Co…	Institute of Social Science Survey, University of Peking	Peking University (China), National Natural Science Foundation of China						Institute of Social Science Survey, University of Peking		Institute of Social Science Survey, University of Peking. Chinese Family Panel Studies Follow-Up 2012-2013. Beijing, China: Institute of Social Science Survey, University of Peking.					, ,		2017-02-08 13:09:00	yesenr2	2021-08-05 16:30:00
283816	Chinese Family Panel Studies Follow-Up 2014-2015	ä¸­å›½å®¶åº­è¿½è¸ªè°ƒæŸ¥	07/2014 to 06/2015	Country	China	Survey	Community, Household, Individual, Interview, Longitudinal, Nationally representative, Urban-rural representative	Institute of Social Science Survey, University of Peking	http://www.isss.pku.edu.cn/cfps/EN/		The Chinese Family Panel Studies (CFPS) is a nationally representative, annual longitudinal survey that collected data on economic activities, educational attainment, family dynamics, migration, communities, and the health status of individuals and families in China from 2008 to 2014.	Absenteeism, Agriculture, Alcohol use, Anemia, Assets, Asthma, Birth place, Birth weight, Bladder cancer, Breast cancer, Burns, COPD, Cancers, Cataracts, Cerebrovascular diseases, Child care, Child development, Child health care, Children, Chronic respiratory diseases, Cognitive assessment, Colon and rectum cancers, Community action, Community health clinics, Congenital heart anomalies, Cooking f…	Institute of Social Science Survey, University of Peking	University of Peking (China)						Institute of Social Science Survey, University of Peking		Institute of Social Science Survey, University of Peking. Chinese Family Panel Studies Follow-Up 2014-2015. Beijing, China: Institute of Social Science Survey, University of Peking.					, ,		2017-02-08 13:16:00	yesenr2	2021-08-05 16:30:00
118193	Clinical trends in ulcer diagnosis in a population with high prevalence of Helicobacter pylori infection		01/1985 to 12/2000		Spain	Scientific literature						Peptic ulcer disease, Morbidity, Digestive diseases, Gastritis and duodenitis			PÃ©rez-Aisa MA, Del Pino D, Siles M, Lanas A	Aliment Pharmacol Ther	21	1	65-72		2005	PÃ©rez-Aisa MA, Del Pino D, Siles M, Lanas A. Clinical trends in ulcer diagnosis in a population with high prevalence of Helicobacter pylori infection. Aliment Pharmacol Ther. 2005; 21(1): 65-72.							2013-11-05 14:09:00	jrh19	2019-09-06 13:00:00
3100	Colombia National Health Survey 2007-2008	Encuesta Nacional de Salud (ENS) 2007	01/2007 to 04/2008	Country	Colombia	Survey	Cross-sectional, Health facility, Household, Individual, Interview, Nationally representative, Subnationally representative, Urban-rural representative	Ministry of Health and Social Protection (Colombia)	http://www.minsalud.gov.co/salud/Paginas/EncuestaNacionaldeSaludPublica.aspx		This survey collected data from households, facilities, and patients to characterize the health situation at the national, regional, subregional, and department levels. The household sample was 41,543 units (164,474 individuals), 6,210 of which were drawn from the Profamilia sample used in the 2005 DHS. Data were gathered on individuals between the ages of 0-17. A subsample of adults 18-49 answer…	Alcohol use, Antenatal care, Anthropometry, Antihypertensive drugs, Antiretroviral therapy, Assets, Asthma, BCG vaccines, Back pain, Beds, Biopsy, Birth certificates, Blood glucose, Blood pressure, Blood tests, Body mass index, Caesarean section, Calcium, Cancers, Child health care, Cholesterol, Cholesterol tests, Chronic respiratory diseases, Colonoscopy, Contraceptives, Cooking fuels, Correctiv…	Ministry of Social Protection (Colombia), Specialized Information Systems, Administrative Department of Science, Technology, and Innovation (Colombia), Center for Development Projects, Pontifical Xavierian University									Administrative Department of Science, Technology, and Innovation (Colombia), Center for Development Projects, Pontifical Xavierian University, Ministry of Social Protection (Colombia), Specialized Information Systems. Colombia National Health Survey 2007-2008.							2012-10-19	admin	2021-08-05 12:30:00
120529	Complicated and uncomplicated peptic ulcers in a Danish county 1993-2002: a population-based cohort study		01/1993 to 12/1993		Denmark	Scientific literature						Peptic ulcer disease, Morbidity, Digestive diseases, Gastritis and duodenitis			Lassen A, Hallas J, Schaffalitzky de Muckadell OB	Am J Gastroenterol	101	5	945-53		2006	Lassen A, Hallas J, Schaffalitzky de Muckadell OB. Complicated and uncomplicated peptic ulcers in a Danish county 1993-2002: a population-based cohort study. Am J Gastroenterol. 2006; 101(5): 945-53.							2013-11-15 16:51:00	elissat	2019-09-06 13:14:00
163120	Costa Rica National Health Survey 2006	Encuesta Nacional de Salud (ENSA) 2006	07/2006 to 08/2006	Country	Costa Rica	Survey	Cross-sectional, Household, Individual, Interview, Urban-rural representative	Central American Population Center, University of Costa Rica	http://www.ccp.ucr.ac.cr/farmacoeconomia/ensa.html		This survey was the first national health survey conducted in Costa Rica. The sample size of 2,004 households in both urban and rural areas was determined through the use of data from the 2000 National Census. The survey consisted of an in-home interview during which each member was asked a series of questions. The interviews were conducted from July 1 to August 9, 2006.The broad themes of the qu…	Absenteeism, Alcohol use, Allergies, Analgesics, Antibiotics, Antihypertensive drugs, Antimotility drugs, Birth control pills, Breastfeeding, Cancers, Chronic respiratory diseases, Community action, Condoms, Contraceptive implants, Contraceptives, Cooking fuels, Corrective lenses, DTP vaccines, Diabetes, Diarrhea, Diarrheal diseases, Dietary protein, Dietary sugar, Disability, Edentulism, Educati…	Central American Population Center, University of Costa Rica	Merck & Co., Inc.						Central American Population Center, University of Costa Rica		Central American Population Center, University of Costa Rica. Costa Rica National Health Survey 2006. San JosÃ©, Costa Rica: Central American Population Center, University of Costa Rica.							2015-01-28 16:08:00	kmorg	2021-08-05 15:50:00
164089	Costa Rica Survey of Family Health Services and Expenses 2008	Encuesta sobre los Servicios y Gastos de Salud de la Familia PAREO	2021-07-08	Country	Costa Rica	Survey	Cross-sectional, Household, Individual, Interview, Urban-rural representative	Central American Population Center, University of Costa Rica	http://www.ccp.ucr.ac.cr/farmacoeconomia/docPareo.html		The Costa Rica Survey of Family Health and Expenses was carried out in order to investigate the perception of public and private health services, to examine risk factors, and to create an estimate of household spending on private health services.The sample size of 504 households in both urban and rural areas was determined through the use of data from the 2000 National Census. Of the 504 househol…	Allergies, Amputation, Analgesics, Anemia, Antibiotics, Antihypertensive drugs, Anxiety, Asthma, BCG vaccines, Back pain, Blood glucose, Blood pressure, Blood tests, Chronic kidney diseases, Community health clinics, Contraceptives, Cooking fuels, Corrective lenses, Cough, DTP vaccines, Dental care, Dental caries, Dermatitis, Diabetes, Diarrhea, Dietary supplements, Edentulism, Education, Educati…	Central American Population Center, University of Costa Rica							Central American Population Center, University of Costa Rica		Central American Population Center, University of Costa Rica. Costa Rica Survey of Family Health Services and Expenses 2008. San JosÃ©, Costa Rica: Central American Population Center, University of Costa Rica.							2015-01-30 12:22:00	kmorg	2021-08-05 15:50:00
118563	Croatia Eurobarometer 66.2: Nuclear Energy and Safety, and Public Health Issues 2006	ZA4527: Eurobarometer 66.2 (Oct-Nov 2006)	10/2006 to 11/2006	Country	Croatia	Survey	Cross-sectional	GESIS - Leibniz Institute for the Social Sciences	https://dbk.gesis.org/dbksearch/SDESC2.ASP?no=4527&db=e&search=&search2=&tab=0&notabs=&nf=1&af=&ll=10		The Eurobarometer is a program commissioned by the European Commission to monitor public opinion in the European Union member countries. Topics vary with each series, and have included agriculture, energy, environment, gender roles, immigration, knowledge of foreign languages, poverty, public health, technology, and other special topics.Eurobarometer 66.2 covered topics including drug abuse, alco…	Alcohol use, Allergies, Anxiety, Asthma, Back pain, COPD, Cancers, Cataracts, Dental care, Diabetes, Secondhand smoke, Eye examinations, Gynecology, Headache, Health care use, Health status, Hemorrhagic stroke, Hormone replacement therapy, Hypertension, Mental health symptoms, Musculoskeletal diseases, Neck pain, Osteoporosis, Pain, Pap smears, Peptic ulcer disease, Screening, Screening mammograp…	European Commission (EC)									European Commission (2012): Eurobarometer 66.2 (Oct-Nov 2006). TNS OPINION & SOCIAL, Brussels [Producer]. GESIS Data Archive, Cologne. ZA4527 Data file Version 1.0.1, doi:10.4232/1.10981							2013-11-07 12:01:00	hadidi	2021-08-05 14:20:00
234197	Croatia Health Service Yearbook 2005	Hrvatski Zdravstveno-StatistiÄki Ljetopis Za 2005. Godinu	01/1980 to 12/2005	Country	Croatia	Report	Epi surveillance, Subnationally representative	Croatian National Institute of Public Health	http://www.hzjz.hr/cat/hrvatski-zdravstveno-statisticki-ljetopis/		The Croatian Health Service Yearbook 2005 (Hrvatski Zdravstveno-StatistiÄki Ljetopis Za 2005. Godinu) provides data on the state of the Croatian health care system, and infectious and non-communicable diseases, live births, stillbirths, and deaths in Croatia through 2005. Data are presented in tables and figures at the national and subnational level. Additionally, the report provides information…	Abortion, Acne, Acute glomerulonephritis, Adenovirus, Adolescents, Adult mortality, Adverse effects of medical treatments, Agriculture, Alcohol use disorders, Alzheimer's disease and other dementias, Ambulances, Anemia, Anogenital herpes, Antenatal care, Anxiety disorders, Appendicitis, Asbestosis, Asthma, BCG vaccines, Back pain, Bacterial skin diseases, Beds, Birth asphyxia, Birth weight, Blood…	Croatian National Institute of Public Health							Croatian National Institute of Public Health	2006	Croatian National Institute of Public Health. Croatia Health Service Yearbook 2005. Zagreb, Croatia: Croatian National Institute of Public Health, 2006.							2015-12-14 13:39:00	gdntmoon	2021-08-05 16:00:00
356693	Croatia Survey of Health, Aging and Retirement in Europe, Wave 6 2015		02/2015 to 11/2015	Country	Croatia	Survey	Household, Individual, Interview, Longitudinal	Survey of Health, Ageing and Retirement in Europe (SHARE) Project	http://www.share-project.org/data-documentation/waves-overview/wave-6.html	Survey of Health, Aging and Retirement in Europe (SHARE)	The Survey of Health, Aging and Retirement in Europe (SHARE) is a multi-country longitudinal study of aging in Europe. Wave 6 took place in 2015. It included a main questionnaire that included modules on health status and behaviors, self-reported height and weight, mental health, economic status, and social support. Wave 6 added the new innovation of Dried Blood Spots data collection.Further info…	Aged adults, Alcohol use, Appetite loss, Assets, Back pain, Birth place, Bladder cancer, Blood pressure, Blood tests, Brain and nervous system cancers, Breast cancer, Breathing difficulty, COPD, Cancers, Cardiovascular and circulatory diseases, Cataracts, Cervix uteri cancer, Chronic kidney diseases, Chronic respiratory diseases, Cognitive assessment, Colon and rectum cancers, Corpus uteri cancer…	Munich Center for the Economics of Aging (MEA), Max Planck Institute for Social Law and Social Policy, CentERdata, TNS Poland	National Institute on Aging (NIA), National Institutes of Health (NIH), Federal Ministry of Education and Research (Germany), Munich Center for the Economics of Aging (MEA), Max Planck Institute for Social Law and Social Policy, European Commission (EC)						Munich Center for the Economics of Aging (MEA), Max Planck Institute for Social Law and Social Policy	2017	BÃ¶rsch-Supan, A. (2018). Survey of Health, Ageing and Retirement in Europe (SHARE) Wave 6. Release version: 6.1.0. SHARE-ERIC. Data set. DOI: 10.6103/SHARE.w6.611					, , , ,		2018-07-10 09:35:00	jrawling	2021-08-13 13:45:00
339988	Cuba Health Statistics Yearbook 2013	Anuario EstadÃ­stico De Salud 2013	01/1960 to 12/2013	Country	Cuba	Report	Subnationally representative	Ministry of Public Health (Cuba)	http://bvscuba.sld.cu/anuario-estadistico-de-cuba/			Abortion, Abortive outcome, Adult mortality, Alcohol use disorders, Alzheimer's disease and other dementias, Ambulances, Anemia, Antenatal care, Asthma, BCG vaccines, Beds, Birth control pills, Birth weight, Blood supply, Bone cancers, Brain and nervous system cancers, Breast cancer, Cancers, Cardiomyopathies, Cardiovascular and circulatory diseases, Cerebrovascular diseases, Cervix uteri cancer,…	Ministry of Public Health (Cuba), Pan American Health Organization (PAHO), United Nations Population Fund (UNFPA), Directorate of Medical Records and Health Statistics, Ministry of Public Health (Cuba)							Ministry of Public Health (Cuba)	2014	Directorate of Medical Records and Health Statistics, Ministry of Public Health (Cuba), Ministry of Public Health (Cuba), Pan American Health Organization (PAHO), United Nations Population Fund (UNFPA). Cuba Health Statistics Yearbook 2013. Havana, Cuba: Ministry of Public Health (Cuba), 2014.							2018-03-26 13:54:00	jmihalik	2021-08-05 20:10:00
339989	Cuba Health Statistics Yearbook 2014	Anuario EstadÃ­stico De Salud 2014	01/2014 to 12/2014	Country	Cuba	Report	Subnationally representative	Ministry of Public Health (Cuba)	http://bvscuba.sld.cu/anuario-estadistico-de-cuba/			Abortion, Abortive outcome, Adult mortality, Alcohol use disorders, Alzheimer's disease and other dementias, Anemia, Asthma, BCG vaccines, Beds, Birth control pills, Birth weight, Blood supply, Brain and nervous system cancers, Breast cancer, Cancers, Cardiomyopathies, Cardiovascular and circulatory diseases, Cerebrovascular diseases, Cervix uteri cancer, Child mortality, Chromosomal abnormalitie…	Ministry of Public Health (Cuba), Directorate of Medical Records and Health Statistics, Ministry of Public Health (Cuba), Pan American Health Organization (PAHO), United Nations Population Fund (UNFPA), United Nations Children's Fund (UNICEF)							Ministry of Public Health (Cuba)	2015	Directorate of Medical Records and Health Statistics, Ministry of Public Health (Cuba), Ministry of Public Health (Cuba), Pan American Health Organization (PAHO), United Nations Children's Fund (UNICEF), United Nations Population Fund (UNFPA). Cuba Health Statistics Yearbook 2014. Havana, Cuba: Ministry of Public Health (Cuba), 2015.							2018-03-26 13:55:00	jmihalik	2021-08-31 13:17:00
339991	Cuba Health Statistics Yearbook 2015	Anuario EstadÃ­stico De Salud 2015	01/2015 to 12/2015	Country	Cuba	Report	Subnationally representative	Ministry of Public Health (Cuba)	http://bvscuba.sld.cu/anuario-estadistico-de-cuba/			Abortion, Abortive outcome, Adult mortality, Alcohol use disorders, Alzheimer's disease and other dementias, Anemia, Asthma, BCG vaccines, Beds, Birth control pills, Birth weight, Blood supply, Brain and nervous system cancers, Breast cancer, Cancers, Cardiomyopathies, Cardiovascular and circulatory diseases, Cerebrovascular diseases, Cervix uteri cancer, Child mortality, Chromosomal abnormalitie…	Ministry of Public Health (Cuba), Pan American Health Organization (PAHO), United Nations Population Fund (UNFPA), United Nations Children's Fund (UNICEF)							Ministry of Public Health (Cuba)	2016	Ministry of Public Health (Cuba), Pan American Health Organization (PAHO), United Nations Children's Fund (UNICEF), United Nations Population Fund (UNFPA). Cuba Health Statistics Yearbook 2015. Havana, Cuba: Ministry of Public Health (Cuba), 2016.							2018-03-26 13:59:00	jmihalik	2021-08-31 13:19:00
339992	Cuba Health Statistics Yearbook 2016	Anuario EstadÃ­stico De Salud 2016	01/2016 to 12/2016	Country	Cuba	Report	Subnationally representative	Ministry of Public Health (Cuba)	http://bvscuba.sld.cu/anuario-estadistico-de-cuba/			Abortion, Abortive outcome, Adult mortality, Alcohol use disorders, Alzheimer's disease and other dementias, Anemia, Asthma, BCG vaccines, Beds, Birth control pills, Birth weight, Blood supply, Brain and nervous system cancers, Breast cancer, Cancers, Cardiomyopathies, Cardiovascular and circulatory diseases, Cerebrovascular diseases, Cervix uteri cancer, Child mortality, Chromosomal abnormalitie…	Ministry of Public Health (Cuba), Pan American Health Organization (PAHO), United Nations Population Fund (UNFPA), United Nations Children's Fund (UNICEF)							Ministry of Public Health (Cuba)	2017	Ministry of Public Health (Cuba), Pan American Health Organization (PAHO), United Nations Children's Fund (UNICEF), United Nations Population Fund (UNFPA). Cuba Health Statistics Yearbook 2016. Havana, Cuba: Ministry of Public Health (Cuba), 2017.							2018-03-26 13:59:00	jmihalik	2021-08-31 13:20:00
243673	Current Renal Replacement Therapy in Korea: Insan Memorial Dialysis Registry 2015	Korean ESRD Registry Report 2015	01/1986 to 12/2014	Country	Republic of Korea	Disease registry		Korean Society of Nephrology	http://www.ksn.or.kr/journal/2015/index.html			Blood pressure, Blood tests, Body mass index, Cancers, Cardiovascular and circulatory diseases, Catheters, Cholesterol, Chronic kidney diseases, Chronic respiratory diseases, Decubitus ulcer, Dermatitis, Diabetes, Dialysis, Digestive diseases, Health facilities, Health insurance, Heart failure, Hemoglobin, Hepatitis B, Hepatitis C, Hypertension, Incidence, Ischemic heart disease, Lower respirator…	Korean Society of Nephrology							Korean Society of Nephrology	2015	Korean Society of Nephrology. Current Renal Replacement Therapy in Korea: Insan Memorial Dialysis Registry 2015. Seoul, South Korea: Korean Society of Nephrology, 2015.							2016-03-10 16:41:00	gdntmoon	2019-05-24 13:19:00
265204	Current Renal Replacement Therapy in Korea: Insan Memorial Dialysis Registry 2016	Korean ESRD Registry Report 2016	01/1980 to 12/2015	Country	Republic of Korea	Disease registry	Subnationally representative	Korean Society of Nephrology	http://www.ksn.or.kr/rang_board/list.html?code=sinchart_eng		Current Renal Replacement Therapy in Korea is a yearly registry report that presents data on end stage renal disease (ESRD) in South Korea. The data are collected by the Korean Society of Nephrology (KSN) through the Insan Memorial Dialysis Registry, an online registry program where dialysis centers throughout the country can enter ESRD data.For 2015, 87,014 patients received renal replacement th…	Acute glomerulonephritis, Blood pressure, Body mass index, COPD, Cancers, Cardiovascular and circulatory diseases, Catheters, Cholesterol, Chronic kidney diseases, Cirrhosis of the liver, Decubitus ulcer, Diabetes, Dialysis, Gastritis and duodenitis, Health facilities, Hemoglobin, Hepatitis B, Hepatitis C, Hospitals, Hypertension, Incidence, Ischemic heart disease, Lower respiratory infections, M…	Korean Society of Nephrology, Catholic University of Korea							Korean Society of Nephrology	2016	Catholic University of Korea, Korean Society of Nephrology. Current Renal Replacement Therapy in Korea: Insan Memorial Dialysis Registry 2016. Seoul, Republic of Korea: Korean Society of Nephrology, 2016.							2016-09-16 10:45:00	fuller14	2021-08-05 16:10:00
108914	Cyprus Demographic Report 2010-2011		01/1974 to 12/2011	Country	Cyprus	Report		Statistical Service of Cyprus (CYSTAT)	http://www.mof.gov.cy/Mof/cystaT/STATisTiCS.nsF/populationcondition_21main_en/populationcondition_21main_en?OpenForm&sub=1&sel=4		The Demographic Report provides statistics on population and selected topics for the entire country of Cyprus, including Turkish Cypriots. Population numbers are broken down by sex and 5-year age group. Most of the tabulations, however, are specific to the government controlled area (southern region governed by the Republic of Cyprus). For this area, the report includes statistics on births, deat…	Alcohol use disorders, Asthma, Bladder cancer, Breast cancer, Causes of death, Cerebrovascular diseases, Cervix uteri cancer, Cirrhosis of the liver, Colon and rectum cancers, Corpus uteri cancer, Diabetes, Drug use disorders, Education, Falls, Family size, Fertility, HIV and AIDS, Heart disease, Hepatitis, Influenza, International migration, Interpersonal violence, Ischemic heart disease, Kidney…	Statistical Service of Cyprus (CYSTAT)							Statistical Service of Cyprus (CYSTAT)	2012	Statistical Service of Cyprus (CYSTAT). Cyprus Demographic Report 2010-2011. Nicosia, Cyprus: Statistical Service of Cyprus (CYSTAT), 2012.							2013-09-12 12:08:00	jrh19	2019-05-20 10:45:00
118564	Cyprus Eurobarometer 66.2: Nuclear Energy and Safety, and Public Health Issues 2006	ZA4527: Eurobarometer 66.2 (Oct-Nov 2006)	10/2006 to 11/2006	Country	Cyprus	Survey	Cross-sectional	GESIS - Leibniz Institute for the Social Sciences	https://dbk.gesis.org/dbksearch/SDESC2.ASP?no=4527&db=e&search=&search2=&tab=0&notabs=&nf=1&af=&ll=10		The Eurobarometer is a program commissioned by the European Commission to monitor public opinion in the European Union member countries. Topics vary with each series, and have included agriculture, energy, environment, gender roles, immigration, knowledge of foreign languages, poverty, public health, technology, and other special topics.Eurobarometer 66.2 covered topics including drug abuse, alco…	Alcohol use, Allergies, Anxiety, Asthma, Back pain, COPD, Cancers, Cataracts, Dental care, Diabetes, Secondhand smoke, Eye examinations, Gynecology, Headache, Health care use, Health status, Hemorrhagic stroke, Hormone replacement therapy, Hypertension, Mental health symptoms, Musculoskeletal diseases, Neck pain, Osteoporosis, Pain, Pap smears, Peptic ulcer disease, Screening, Screening mammograp…	European Commission (EC)									European Commission (2012): Eurobarometer 66.2 (Oct-Nov 2006). TNS OPINION & SOCIAL, Brussels [Producer]. GESIS Data Archive, Cologne. ZA4527 Data file Version 1.0.1, doi:10.4232/1.10981							2013-11-07 12:02:00	hadidi	2021-08-05 14:20:00
345675	Cyprus Health Interview Survey 2008-2009 - Eurostat		09/2008 to 01/2009	Country	Cyprus	Survey	Cross-sectional, Individual, Interview	Eurostat	http://ec.europa.eu/eurostat/web/microdata/european-health-interview-survey			Absenteeism, Alcohol use, Antibiotics, Anxiety disorders, Asthma, Back pain, Birth control pills, Blood pressure, Cancers, Chemotherapy, Cholesterol tests, Cirrhosis of the liver, Corrective lenses, Dental care, Diabetes, Education, Employment, Secondhand smoke, Family composition, Family size, Fruits, Glucose tests, Health aid, Hearing aids, Height, Home care, Hospitals, Household air pollution,…	Eurostat, Statistical Service of Cyprus (CYSTAT)									Eurostat, Statistical Service of Cyprus (CYSTAT). Cyprus Health Interview Survey 2008-2009 - Eurostat.					,		2018-04-26 11:15:00	kliewerj	2021-08-06 03:10:00
118565	Czech Republic Eurobarometer 66.2: Nuclear Energy and Safety, and Public Health Issues 2006	ZA4527: Eurobarometer 66.2 (Oct-Nov 2006)	10/2006 to 11/2006	Country	Czechia	Survey	Cross-sectional	GESIS - Leibniz Institute for the Social Sciences	https://dbk.gesis.org/dbksearch/SDESC2.ASP?no=4527&db=e&search=&search2=&tab=0&notabs=&nf=1&af=&ll=10		The Eurobarometer is a program commissioned by the European Commission to monitor public opinion in the European Union member countries. Topics vary with each series, and have included agriculture, energy, environment, gender roles, immigration, knowledge of foreign languages, poverty, public health, technology, and other special topics.Eurobarometer 66.2 covered topics including drug abuse, alco…	Alcohol use, Allergies, Anxiety, Asthma, Back pain, COPD, Cancers, Cataracts, Dental care, Diabetes, Secondhand smoke, Eye examinations, Gynecology, Headache, Health care use, Health status, Hemorrhagic stroke, Hormone replacement therapy, Hypertension, Mental health symptoms, Musculoskeletal diseases, Neck pain, Osteoporosis, Pain, Pap smears, Peptic ulcer disease, Screening, Screening mammograp…	European Commission (EC)									European Commission (2012): Eurobarometer 66.2 (Oct-Nov 2006). TNS OPINION & SOCIAL, Brussels [Producer]. GESIS Data Archive, Cologne. ZA4527 Data file Version 1.0.1, doi:10.4232/1.10981							2013-11-07 12:02:00	hadidi	2021-08-05 14:20:00
345693	Czech Republic European Health Interview Survey 2006-2009 - Eurostat	Czech Republic European Health Interview Survey (EHIS 1)	06/2006 to 09/2009	Country	Czechia	Survey	Cross-sectional, Individual, Interview	Eurostat	http://ec.europa.eu/eurostat/web/microdata/european-health-interview-survey			Absenteeism, Alcohol use, Antibiotics, Anxiety disorders, Asthma, Back pain, Birth control pills, Blood pressure, Cancers, Chemotherapy, Cholesterol tests, Cirrhosis of the liver, Corrective lenses, Dental care, Diabetes, Education, Employment, Secondhand smoke, Family composition, Family size, Fruits, Glucose tests, Health aid, Hearing aids, Height, Home care, Hospitals, Household air pollution,…	Eurostat, Institute of Health Information and Statistics of the Czech Republic									Eurostat, Institute of Health Information and Statistics of the Czech Republic. Czech Republic European Health Interview Survey 2006-2009 - Eurostat.					,		2018-04-26 11:17:00	kliewerj	2021-08-06 03:10:00
339999	Czech Republic Health Statistics Yearbook 2014	ZdravotnickÃ¡ roÄenka ÄŒeskÃ© republiky 2014	01/2014 to 12/2014	Country	Czechia	Report	Epi surveillance, Subnationally representative	Institute of Health Information and Statistics of the Czech Republic	https://www.uzis.cz/index.php?pg=vystupy--knihovna&id=275	Czech Republic Health Statistics Yearbook		Abortion, Abortive outcome, Adult mortality, Alcohol use disorders, Allergies, Alzheimer's disease and other dementias, Anemia, Asthma, Birth weight, Bladder cancer, Blood disorders, Brain and nervous system cancers, Breast cancer, COPD, Cancers, Cardiovascular and circulatory diseases, Cerebrovascular diseases, Cervix uteri cancer, Child mortality, Chromosomal abnormalities, Chronic kidney disea…	Institute of Health Information and Statistics of the Czech Republic							Institute of Health Information and Statistics of the Czech Republic	2015	Institute of Health Information and Statistics of the Czech Republic. Czech Republic Health Statistics Yearbook 2014. Prague, Czech Republic: Institute of Health Information and Statistics of the Czech Republic, 2015.							2018-03-26 14:48:00	jmihalik	2021-09-14 13:59:00
340000	Czech Republic Health Statistics Yearbook 2015	ZdravotnickÃ¡ roÄenka ÄŒeskÃ© republiky 2015	01/2015 to 12/2015	Country	Czechia	Report	Epi surveillance	Institute of Health Information and Statistics of the Czech Republic	https://www.uzis.cz/index.php?pg=vystupy--knihovna&id=275	Czech Republic Health Statistics Yearbook		Abortion, Abortive outcome, Adult mortality, Alcohol use disorders, Allergies, Alzheimer's disease and other dementias, Anemia, Asthma, Birth weight, Bladder cancer, Blood disorders, Brain and nervous system cancers, Breast cancer, COPD, Cancers, Cardiovascular and circulatory diseases, Cerebrovascular diseases, Cervix uteri cancer, Child mortality, Chromosomal abnormalities, Chronic kidney disea…	Institute of Health Information and Statistics of the Czech Republic							Institute of Health Information and Statistics of the Czech Republic	2016	Institute of Health Information and Statistics of the Czech Republic. Czech Republic Health Statistics Yearbook 2015. Prague, Czech Republic: Institute of Health Information and Statistics of the Czech Republic, 2016.							2018-03-26 14:50:00	jmihalik	2021-09-14 13:59:00
340001	Czech Republic Health Statistics Yearbook 2016	ZdravotnickÃ¡ roÄenka ÄŒeskÃ© republiky 2016	01/2016 to 12/2016	Country	Czechia	Report	Epi surveillance	Institute of Health Information and Statistics of the Czech Republic	https://www.uzis.cz/index.php?pg=vystupy--knihovna&id=275	Czech Republic Health Statistics Yearbook		Abortion, Abortive outcome, Adult mortality, Alcohol use disorders, Allergies, Alzheimer's disease and other dementias, Anemia, Asthma, Birth weight, Bladder cancer, Blood disorders, Brain and nervous system cancers, Breast cancer, COPD, Cancers, Cardiovascular and circulatory diseases, Cerebrovascular diseases, Cervix uteri cancer, Child mortality, Chromosomal abnormalities, Chronic kidney disea…	Institute of Health Information and Statistics of the Czech Republic							Institute of Health Information and Statistics of the Czech Republic	2017	Institute of Health Information and Statistics of the Czech Republic. Czech Republic Health Statistics Yearbook 2016. Prague, Czech Republic: Institute of Health Information and Statistics of the Czech Republic, 2017.							2018-03-26 14:50:00	jmihalik	2021-09-14 13:59:00
404502	Czech Republic Health Statistics Yearbook 2017	ZdravotnickÃ¡ roÄenka ÄŒeskÃ© republiky 2017	01/2017 to 12/2017	Country	Czechia	Report	Epi surveillance	Institute of Health Information and Statistics of the Czech Republic	https://www.uzis.cz/index.php?pg=vystupy--knihovna&id=275	Czech Republic Health Statistics Yearbook		Abortion, Abortive outcome, Adult mortality, Alcohol use disorders, Allergies, Alzheimer's disease and other dementias, Anemia, Asthma, Birth weight, Bladder cancer, Blood disorders, Brain and nervous system cancers, Breast cancer, COPD, Cancers, Cardiovascular and circulatory diseases, Cerebrovascular diseases, Cervix uteri cancer, Child mortality, Chromosomal abnormalities, Chronic kidney disea…	Institute of Health Information and Statistics of the Czech Republic							Institute of Health Information and Statistics of the Czech Republic	2018	Institute of Health Information and Statistics of the Czech Republic. Czech Republic Health Statistics Yearbook 2017. Prague, Czech Republic: Institute of Health Information and Statistics of the Czech Republic, 2018.							2019-05-09 18:10:00	lylam	2021-09-14 13:59:00
483795	Czech Republic Health Statistics Yearbook 2018	ZdravotnickÃ¡ roÄenka ÄŒeskÃ© republiky 2018	01/2018 to 12/2018	Country	Czechia	Report	Epi surveillance	Institute of Health Information and Statistics of the Czech Republic	https://www.uzis.cz/index.php?pg=vystupy--knihovna&id=275	Czech Republic Health Statistics Yearbook		Abortion, Abortive outcome, Adult mortality, Alcohol use disorders, Allergies, Alzheimer's disease and other dementias, Anemia, Asthma, Birth weight, Bladder cancer, Blood disorders, Brain and nervous system cancers, Breast cancer, COPD, Cancers, Cardiovascular and circulatory diseases, Cerebrovascular diseases, Cervix uteri cancer, Child mortality, Chromosomal abnormalities, Chronic kidney disea…	Institute of Health Information and Statistics of the Czech Republic							Institute of Health Information and Statistics of the Czech Republic	2019	Institute of Health Information and Statistics of the Czech Republic. Czech Republic Health Statistics Yearbook 2018. Prague, Czech Republic: Institute of Health Information and Statistics of the Czech Republic, 2019.							2021-08-04 15:11:00	fuller14	2021-09-14 13:59:00
212356	Czech Republic Survey of Health, Aging and Retirement in Europe, Wave 2 2006-2007		10/2006 to 06/2007	Country	Czechia	Survey	Household, Individual, Interview, Longitudinal	Survey of Health, Ageing and Retirement in Europe (SHARE) Project	http://www.share-project.org/home0/wave-2.html	Survey of Health, Aging and Retirement in Europe (SHARE)	The Survey of Health, Aging and Retirement in Europe (SHARE) is a multi-country longitudinal study of aging in Europe. The second round took place primarily in 2006 and 2007, with data collection in Israel in 2009 and 2010. Wave 2 included a main questionnaire that included 22 modules on health status and behaviors, self-reported height and weight, mental health, economic status, Â social support…	Aged adults, Alcohol use, Alzheimer's disease and other dementias, Analgesics, Antihypertensive drugs, Assets, Asthma, Birth place, Bladder cancer, Brain and nervous system cancers, Breast cancer, Breathing difficulty, COPD, Cancers, Cardiovascular and circulatory diseases, Cataracts, Cervix uteri cancer, Chronic respiratory diseases, Colon and rectum cancers, Corpus uteri cancer, Corrective lens…	Munich Center for the Economics of Aging (MEA), Max Planck Institute for Social Law and Social Policy	European Commission (EC), National Institute on Aging (NIA), National Institutes of Health (NIH)						Munich Center for the Economics of Aging (MEA), Max Planck Institute for Social Law and Social Policy	2013	BÃ¶rsch-Supan, A. (2013). Survey of Health, Ageing and Retirement in Europe (SHARE) Wave 2. Release version: 2.6.0. SHARE-ERIC. Data set. DOI: 10.6103/SHARE.w2.260					, ,		2015-07-10 15:40:00	orchid15	2021-08-05 15:50:00
212397	Czech Republic Survey of Health, Aging and Retirement in Europe, Wave 4 2011-2012		01/2011 to 09/2012	Country	Czechia	Survey	Household, Individual, Interview, Longitudinal	Survey of Health, Ageing and Retirement in Europe (SHARE) Project	http://www.share-project.org/home0/wave-4.html	Survey of Health, Aging and Retirement in Europe (SHARE)	The Survey of Health, Aging and Retirement in Europe (SHARE) is a multi-country longitudinal study of aging in Europe. Wave 4 took place primarily in 2011, with some data collection in 2010 and 2012.Â Wave 4 was the third regular panel wave of the survey, following the SHARELIFE survey in Wave 3. It included a main questionnaire that included 20 modules on health status and behaviors, self-report…	Aged adults, Alcohol use, Alzheimer's disease and other dementias, Analgesics, Antihypertensive drugs, Assets, Birth place, Bladder cancer, Blood pressure, Blood tests, Brain and nervous system cancers, Breast cancer, Breathing difficulty, COPD, Cancers, Cardiovascular and circulatory diseases, Cataracts, Cervix uteri cancer, Colon and rectum cancers, Corpus uteri cancer, Corrective lenses, Cough…	Munich Center for the Economics of Aging (MEA), Max Planck Institute for Social Law and Social Policy	European Commission (EC), National Institute on Aging (NIA), National Institutes of Health (NIH)						Munich Center for the Economics of Aging (MEA), Max Planck Institute for Social Law and Social Policy	2013	BÃ¶rsch-Supan, A. (2013). Survey of Health, Ageing and Retirement in Europe (SHARE) Wave 4. Release version: 1.1.1. SHARE-ERIC. Data set. DOI: 10.6103/SHARE.w4.111					, ,		2015-07-10 17:03:00	orchid15	2021-08-05 15:50:00
212455	Czech Republic Survey of Health, Aging and Retirement in Europe, Wave 5 2013	Survey of Health, Ageing, and Retirement in Europe (SHARE)	03/2013 to 11/2013	Country	Czechia	Survey	Household, Individual, Interview, Longitudinal	Survey of Health, Ageing and Retirement in Europe (SHARE) Project	http://www.share-project.org/home0/wave-5.html	Survey of Health, Aging and Retirement in Europe (SHARE)	The Survey of Health, Aging and Retirement in Europe (SHARE) is a multi-country longitudinal study of aging in Europe. Wave 5 took place entirely in 2013. It included a main questionnaire that included modules on health status and behaviors, self-reported height and weight, mental health, economic status, social support, and an end of life questionnaire for respondents who had died. New modules a…	Aged adults, Alcohol use, Allergies, Alzheimer's disease and other dementias, Analgesics, Antihypertensive drugs, Appendicitis, Assets, Asthma, Back pain, Birth place, Bladder cancer, Blood tests, Brain and nervous system cancers, Breast cancer, COPD, Cancers, Cardiovascular and circulatory diseases, Cataracts, Cervix uteri cancer, Child care, Chronic respiratory diseases, Colon and rectum cancer…	Munich Center for the Economics of Aging (MEA), Max Planck Institute for Social Law and Social Policy	European Commission (EC), National Institute on Aging (NIA), National Institutes of Health (NIH)						Munich Center for the Economics of Aging (MEA), Max Planck Institute for Social Law and Social Policy	2015	BÃ¶rsch-Supan, A. (2015). Survey of Health, Ageing and Retirement in Europe (SHARE) Wave 5. Release version: 1.0.0. SHARE-ERIC. Data set. DOI: 10.6103/SHARE.w5.100					, ,		2015-07-13 11:37:00	elnel	2021-08-05 15:50:00
356694	Czech Republic Survey of Health, Aging and Retirement in Europe, Wave 6 2015		02/2015 to 11/2015	Country	Czechia	Survey	Household, Individual, Interview, Longitudinal	Survey of Health, Ageing and Retirement in Europe (SHARE) Project	http://www.share-project.org/data-documentation/waves-overview/wave-6.html	Survey of Health, Aging and Retirement in Europe (SHARE)	The Survey of Health, Aging and Retirement in Europe (SHARE) is a multi-country longitudinal study of aging in Europe. Wave 6 took place in 2015. It included a main questionnaire that included modules on health status and behaviors, self-reported height and weight, mental health, economic status, and social support. Wave 6 added the new innovation of Dried Blood Spots data collection.Further info…	Aged adults, Alcohol use, Appetite loss, Assets, Back pain, Birth place, Bladder cancer, Blood pressure, Blood tests, Brain and nervous system cancers, Breast cancer, Breathing difficulty, COPD, Cancers, Cardiovascular and circulatory diseases, Cataracts, Cervix uteri cancer, Chronic kidney diseases, Chronic respiratory diseases, Cognitive assessment, Colon and rectum cancers, Corpus uteri cancer…	Munich Center for the Economics of Aging (MEA), Max Planck Institute for Social Law and Social Policy, CentERdata, TNS Poland	National Institute on Aging (NIA), National Institutes of Health (NIH), Federal Ministry of Education and Research (Germany), Munich Center for the Economics of Aging (MEA), Max Planck Institute for Social Law and Social Policy, European Commission (EC)						Munich Center for the Economics of Aging (MEA), Max Planck Institute for Social Law and Social Policy	2017	BÃ¶rsch-Supan, A. (2018). Survey of Health, Ageing and Retirement in Europe (SHARE) Wave 6. Release version: 6.1.0. SHARE-ERIC. Data set. DOI: 10.6103/SHARE.w6.611					, , , ,		2018-07-10 09:37:00	jrawling	2021-08-06 04:40:00
231711	Decreasing incidence of peptic ulcer complications after the introduction of the proton pump inhibitors, a study of the Swedish population from 1974-2002		01/1974 to 12/2002		Sweden	Scientific literature						Peptic ulcer disease			Hermansson M, Ekedahl A, Ranstam J, Zilling T	BMC Gastroenterol	9		25		2009	Hermansson M, Ekedahl A, Ranstam J, Zilling T. Decreasing incidence of peptic ulcer complications after the introduction of the proton pump inhibitors, a study of the Swedish population from 1974-2002. BMC Gastroenterol. 2009; 9: 25.							2015-11-09 10:43:00	jrh19	2019-03-03 16:02:00
118566	Denmark Eurobarometer 66.2: Nuclear Energy and Safety, and Public Health Issues 2006	ZA4527: Eurobarometer 66.2 (Oct-Nov 2006)	10/2006 to 11/2006	Country	Denmark	Survey	Cross-sectional	GESIS - Leibniz Institute for the Social Sciences	https://dbk.gesis.org/dbksearch/SDESC2.ASP?no=4527&db=e&search=&search2=&tab=0&notabs=&nf=1&af=&ll=10		The Eurobarometer is a program commissioned by the European Commission to monitor public opinion in the European Union member countries. Topics vary with each series, and have included agriculture, energy, environment, gender roles, immigration, knowledge of foreign languages, poverty, public health, technology, and other special topics.Eurobarometer 66.2 covered topics including drug abuse, alco…	Alcohol use, Allergies, Anxiety, Asthma, Back pain, COPD, Cancers, Cataracts, Dental care, Diabetes, Secondhand smoke, Eye examinations, Gynecology, Headache, Health care use, Health status, Hemorrhagic stroke, Hormone replacement therapy, Hypertension, Mental health symptoms, Musculoskeletal diseases, Neck pain, Osteoporosis, Pain, Pap smears, Peptic ulcer disease, Screening, Screening mammograp…	European Commission (EC)									European Commission (2012): Eurobarometer 66.2 (Oct-Nov 2006). TNS OPINION & SOCIAL, Brussels [Producer]. GESIS Data Archive, Cologne. ZA4527 Data file Version 1.0.1, doi:10.4232/1.10981							2013-11-07 12:02:00	hadidi	2021-08-05 14:20:00
212337	Denmark Survey of Health, Aging and Retirement in Europe, Wave 1 2004		03/2004 to 11/2004	Country	Denmark	Survey	Household, Individual, Interview, Longitudinal	Survey of Health, Ageing and Retirement in Europe (SHARE) Project	http://www.share-project.org/home0/wave-1.html	Survey of Health, Aging and Retirement in Europe (SHARE)	The Survey of Health, Aging and Retirement in Europe (SHARE) is a multi-country longitudinal study of aging in Europe. The first round took place primarily between February and October 2004, with some data collection in Greece, France, and Belgium through July 2005, and data collection in Israel from October 2005 to July 2006. Wave 1 included a main questionnaire that included 20 modules on healt…	Aged adults, Alcohol use, Analgesics, Antihypertensive drugs, Assets, Asthma, Biopsy, Bladder cancer, Brain and nervous system cancers, Breast cancer, Breathing difficulty, COPD, Cancers, Cardiovascular surgical procedures, Cataracts, Cervix uteri cancer, Colon and rectum cancers, Colonoscopy, Corpus uteri cancer, Corrective lenses, Cough, Dental care, Diabetes, Disability, Edema, Education, Empl…	Munich Center for the Economics of Aging (MEA), Max Planck Institute for Social Law and Social Policy	European Commission (EC), National Institute on Aging (NIA), National Institutes of Health (NIH)						Munich Center for the Economics of Aging (MEA), Max Planck Institute for Social Law and Social Policy	2013	BÃ¶rsch-Supan, A. (2013). Survey of Health, Ageing and Retirement in Europe (SHARE) Wave 1. Release version: 2.6.0. SHARE-ERIC. Data set. DOI: 10.6103/SHARE.w1.260					, ,		2015-07-10 15:23:00	orchid15	2021-08-05 15:50:00
212350	Denmark Survey of Health, Aging and Retirement in Europe, Wave 2 2006-2007		11/2006 to 08/2007	Country	Denmark	Survey	Household, Individual, Interview, Longitudinal	Survey of Health, Ageing and Retirement in Europe (SHARE) Project	http://www.share-project.org/home0/wave-2.html	Survey of Health, Aging and Retirement in Europe (SHARE)	The Survey of Health, Aging and Retirement in Europe (SHARE) is a multi-country longitudinal study of aging in Europe. The second round took place primarily in 2006 and 2007, with data collection in Israel in 2009 and 2010. Wave 2 included a main questionnaire that included 22 modules on health status and behaviors, self-reported height and weight, mental health, economic status, Â social support…	Aged adults, Alcohol use, Alzheimer's disease and other dementias, Analgesics, Antihypertensive drugs, Assets, Asthma, Birth place, Bladder cancer, Brain and nervous system cancers, Breast cancer, Breathing difficulty, COPD, Cancers, Cardiovascular and circulatory diseases, Cataracts, Cervix uteri cancer, Chronic respiratory diseases, Colon and rectum cancers, Corpus uteri cancer, Corrective lens…	Munich Center for the Economics of Aging (MEA), Max Planck Institute for Social Law and Social Policy	European Commission (EC), National Institute on Aging (NIA), National Institutes of Health (NIH)						Munich Center for the Economics of Aging (MEA), Max Planck Institute for Social Law and Social Policy	2013	BÃ¶rsch-Supan, A. (2013). Survey of Health, Ageing and Retirement in Europe (SHARE) Wave 2. Release version: 2.6.0. SHARE-ERIC. Data set. DOI: 10.6103/SHARE.w2.260					, ,		2015-07-10 15:36:00	orchid15	2021-08-05 15:50:00
212389	Denmark Survey of Health, Aging and Retirement in Europe, Wave 4 2011		02/2011 to 08/2011	Country	Denmark	Survey	Household, Individual, Interview, Longitudinal	Survey of Health, Ageing and Retirement in Europe (SHARE) Project	http://www.share-project.org/home0/wave-4.html	Survey of Health, Aging and Retirement in Europe (SHARE)	The Survey of Health, Aging and Retirement in Europe (SHARE) is a multi-country longitudinal study of aging in Europe. Wave 4 took place primarily in 2011, with some data collection in 2010 and 2012.Â Wave 4 was the third regular panel wave of the survey, following the SHARELIFE survey in Wave 3. It included a main questionnaire that included 20 modules on health status and behaviors, self-report…	Aged adults, Alcohol use, Alzheimer's disease and other dementias, Analgesics, Antihypertensive drugs, Assets, Birth place, Bladder cancer, Blood pressure, Blood tests, Brain and nervous system cancers, Breast cancer, Breathing difficulty, COPD, Cancers, Cardiovascular and circulatory diseases, Cataracts, Cervix uteri cancer, Colon and rectum cancers, Corpus uteri cancer, Corrective lenses, Cough…	Munich Center for the Economics of Aging (MEA), Max Planck Institute for Social Law and Social Policy	European Commission (EC), National Institute on Aging (NIA), National Institutes of Health (NIH)						Munich Center for the Economics of Aging (MEA), Max Planck Institute for Social Law and Social Policy	2013	BÃ¶rsch-Supan, A. (2013). Survey of Health, Ageing and Retirement in Europe (SHARE) Wave 4. Release version: 1.1.1. SHARE-ERIC. Data set. DOI: 10.6103/SHARE.w4.111					, ,		2015-07-10 16:58:00	orchid15	2021-08-05 15:50:00
212451	Denmark Survey of Health, Aging and Retirement in Europe, Wave 5 2013	Survey of Health, Ageing, and Retirement in Europe (SHARE)	02/2013 to 11/2013	Country	Denmark	Survey	Household, Individual, Interview, Longitudinal	Survey of Health, Ageing and Retirement in Europe (SHARE) Project	http://www.share-project.org/home0/wave-5.html	Survey of Health, Aging and Retirement in Europe (SHARE)	The Survey of Health, Aging and Retirement in Europe (SHARE) is a multi-country longitudinal study of aging in Europe. Wave 5 took place entirely in 2013. It included a main questionnaire that included modules on health status and behaviors, self-reported height and weight, mental health, economic status, social support, and an end of life questionnaire for respondents who had died. New modules a…	Aged adults, Alcohol use, Allergies, Alzheimer's disease and other dementias, Analgesics, Antihypertensive drugs, Appendicitis, Assets, Asthma, Back pain, Birth place, Bladder cancer, Blood tests, Brain and nervous system cancers, Breast cancer, COPD, Cancers, Cardiovascular and circulatory diseases, Cataracts, Cervix uteri cancer, Child care, Chronic respiratory diseases, Colon and rectum cancer…	Munich Center for the Economics of Aging (MEA), Max Planck Institute for Social Law and Social Policy	European Commission (EC), National Institute on Aging (NIA), National Institutes of Health (NIH)						Munich Center for the Economics of Aging (MEA), Max Planck Institute for Social Law and Social Policy	2015	BÃ¶rsch-Supan, A. (2015). Survey of Health, Ageing and Retirement in Europe (SHARE) Wave 5. Release version: 1.0.0. SHARE-ERIC. Data set. DOI: 10.6103/SHARE.w5.100					, ,		2015-07-13 11:31:00	elnel	2021-08-05 15:50:00
356695	Denmark Survey of Health, Aging and Retirement in Europe, Wave 6 2015		02/2015 to 11/2015	Country	Denmark	Survey	Household, Individual, Interview, Longitudinal	Survey of Health, Ageing and Retirement in Europe (SHARE) Project	http://www.share-project.org/data-documentation/waves-overview/wave-6.html	Survey of Health, Aging and Retirement in Europe (SHARE)	The Survey of Health, Aging and Retirement in Europe (SHARE) is a multi-country longitudinal study of aging in Europe. Wave 6 took place in 2015. It included a main questionnaire that included modules on health status and behaviors, self-reported height and weight, mental health, economic status, and social support. Wave 6 added the new innovation of Dried Blood Spots data collection.Further info…	Aged adults, Alcohol use, Appetite loss, Assets, Back pain, Birth place, Bladder cancer, Blood pressure, Blood tests, Brain and nervous system cancers, Breast cancer, Breathing difficulty, COPD, Cancers, Cardiovascular and circulatory diseases, Cataracts, Cervix uteri cancer, Chronic kidney diseases, Chronic respiratory diseases, Cognitive assessment, Colon and rectum cancers, Corpus uteri cancer…	Munich Center for the Economics of Aging (MEA), Max Planck Institute for Social Law and Social Policy, CentERdata, TNS Poland	National Institute on Aging (NIA), National Institutes of Health (NIH), Federal Ministry of Education and Research (Germany), Munich Center for the Economics of Aging (MEA), Max Planck Institute for Social Law and Social Policy, European Commission (EC)						Munich Center for the Economics of Aging (MEA), Max Planck Institute for Social Law and Social Policy	2017	BÃ¶rsch-Supan, A. (2018). Survey of Health, Ageing and Retirement in Europe (SHARE) Wave 6. Release version: 6.1.0. SHARE-ERIC. Data set. DOI: 10.6103/SHARE.w6.611					, , , ,		2018-07-10 09:39:00	jrawling	2021-08-13 13:45:00
223504	Different risk factors influence peptic ulcer disease development in a Brazilian population		01/2003 to 12/2006		Brazil	Scientific literature						Gastritis and duodenitis, Peptic ulcer disease			Suzuki RB, Cola RF, Cola LTB, Ferrari CG, Ellinger F, Therezo AL, Silva LC, Eterovic A, SperanÃ§a MA	World J Gastroenterol	18	38	5404â€“11		2012	Suzuki RB, Cola RF, Cola LTB, Ferrari CG, Ellinger F, Therezo AL, Silva LC, Eterovic A, SperanÃ§a MA. Different risk factors influence peptic ulcer disease development in a Brazilian population. World J Gastroenterol. 2012; 18(38): 5404â€“11.							2015-09-08 11:04:00	ntr2	2021-07-20 16:30:00
165016	Dominican Republic National Multipurpose Household Survey 2013	Encuesta Nacional de Hogares de PropÃ³sitos MÃºltiples, ENHOGAR 2013	07/2013 to 09/2013	Country	Dominican Republic	Survey	Household, Individual, Interview	National Statistics Office (Dominican Republic)	https://www.one.gob.do/encuestas/enhogar/enhogar-2013		The purpose of this survey was to gather data in order to create current national indicators of progress toward the Millennium Development Goals, to know more about household demographic characteristics, to understand the population's use of and access to various technologies, to estimate the number of individuals living with disability, and to learn about small businesses. The data were collecte…	Agriculture, Allergies, Anxiety, Asthma, Back pain, Cancers, Cirrhosis of the liver, Corrective lenses, Diabetes, Disability, Education, Employment, Family composition, Family size, Headache, Health insurance, Health status, Hearing loss, Home care, Hours worked, Housing conditions, Housing materials, Hypertension, Incontinence, Injuries, Ischemic heart disease, Lighting, Limited mobility, Litera…	National Statistics Office (Dominican Republic), National Council on Disability (CONADIS) (Dominican Republic)									National Statistics Office (Dominican Republic). Dominican Republic National Multipurpose Household Survey 2013.							2015-02-06 16:37:00	kmorg	2021-08-05 15:50:00
210654	Duodenal ulcers dominate acute upper gastrointestinal tract bleeding in childhood: a 10-year experience from Hong Kong		01/1996 to 12/2006		China, Hong Kong	Scientific literature						Peptic ulcer disease			Houben CH, Chiu PWY, Lau JYW, Lee KH, Ng EKW, Tam YH, Yeung CK	J Dig Dis	9	4	199â€“203		2008	Houben CH, Chiu PWY, Lau JYW, Lee KH, Ng EKW, Tam YH, Yeung CK. Duodenal ulcers dominate acute upper gastrointestinal tract bleeding in childhood: a 10-year experience from Hong Kong. J Dig Dis. 2008; 9(4): 199â€“203.							2015-07-09 15:00:00	ntr2	2019-09-06 13:00:00
127959	Dyspepsia, Helicobacter pylori, and peptic ulcer in a randomly selected population in India		01/1989 to 12/1991		India	Scientific literature						Peptic ulcer disease, Morbidity, Digestive diseases, Gastritis and duodenitis			Katelaris PH, Tippett GH, Norbu P, Lowe DG, Brennan R, Farthing MJ	Gut	33	11	1462-6		1992	Katelaris PH, Tippett GH, Norbu P, Lowe DG, Brennan R, Farthing MJ. Dyspepsia, Helicobacter pylori, and peptic ulcer in a randomly selected population in India. Gut. 1992; 33(11): 1462-6.							2014-01-06 13:57:00	jrh19	2021-07-20 16:40:00
118197	Dyspeptic symptoms and endoscopic findings in the community: the Loiano-Monghidoro study		01/2000 to 12/2004		Italy	Scientific literature						Peptic ulcer disease, Morbidity, Digestive diseases, Gastritis and duodenitis			Zagari RM, Law GR, Fuccio L, Pozzato P, Forman D, Bazzoli F	Am J Gastroenterol	105	3	565-71		2010	Zagari RM, Law GR, Fuccio L, Pozzato P, Forman D, Bazzoli F. Dyspeptic symptoms and endoscopic findings in the community: the Loiano-Monghidoro study. Am J Gastroenterol. 2010; 105(3): 565-71.							2013-11-05 14:09:00	jrh19	2021-07-20 16:40:00
86993	Ecuador Hospital Inpatient Discharges 1993	Egresos Hospitalarios	01/1993 to 12/1993	Country	Ecuador	Administrative data	Discharge, Inpatient	National Institute of Statistics and Censuses (Ecuador)	http://www.inec.gob.ec/estadisticas/?option=com_content&view=article&id=109&Itemid=88		This dataset contains inpatient hospital discharge information as reported to the National Institute of Statistics and Censuses (INEC) in Ecuador. INEC collects these data on a monthly basis, from hospitals in both the public and private sectors.	Adult mortality, Causes of death, Causes of morbidity, Child mortality, Community health clinics, Gynecology, Hospitals, ICD-9, Length of stay, Mental health care, Morbidity, Pediatrics, Private health facilities, Public health facilities, Diarrheal diseases, Lower respiratory infections, Meningitis, Encephalitis, Echinococcosis, Lymphatic filariasis, Maternal hemorrhage, Maternal sepsis, Hyperte…	National Institute of Statistics and Censuses (Ecuador)							National Institute of Statistics and Censuses (Ecuador)		National Institute of Statistics and Censuses (Ecuador). Ecuador Hospital Inpatient Discharges 1993. Quito, Ecuador: National Institute of Statistics and Censuses (Ecuador).							2013-04-18 17:38:00	edens	2021-08-05 13:10:00
86994	Ecuador Hospital Inpatient Discharges 1994	Egresos Hospitalarios	01/1994 to 12/1994	Country	Ecuador	Administrative data	Discharge, Inpatient	National Institute of Statistics and Censuses (Ecuador)	http://www.inec.gob.ec/estadisticas/?option=com_content&view=article&id=109&Itemid=88		This dataset contains inpatient hospital discharge information as reported to the National Institute of Statistics and Censuses (INEC) in Ecuador. INEC collects these data on a monthly basis, from hospitals in both the public and private sectors.	Adult mortality, Causes of death, Causes of morbidity, Child mortality, Community health clinics, Gynecology, Hospitals, ICD-9, Length of stay, Mental health care, Morbidity, Pediatrics, Private health facilities, Public health facilities, Diarrheal diseases, Lower respiratory infections, Meningitis, Encephalitis, Echinococcosis, Lymphatic filariasis, Maternal hemorrhage, Maternal sepsis, Hyperte…	National Institute of Statistics and Censuses (Ecuador)							National Institute of Statistics and Censuses (Ecuador)		National Institute of Statistics and Censuses (Ecuador). Ecuador Hospital Inpatient Discharges 1994. Quito, Ecuador: National Institute of Statistics and Censuses (Ecuador).							2013-04-18 17:41:00	edens	2021-08-05 13:10:00
86995	Ecuador Hospital Inpatient Discharges 1995	Egresos Hospitalarios	01/1995 to 12/1995	Country	Ecuador	Administrative data	Discharge, Inpatient	National Institute of Statistics and Censuses (Ecuador)	http://www.inec.gob.ec/estadisticas/?option=com_content&view=article&id=109&Itemid=88		This dataset contains inpatient hospital discharge information as reported to the National Institute of Statistics and Censuses (INEC) in Ecuador. INEC collects these data on a monthly basis, from hospitals in both the public and private sectors.	Adult mortality, Causes of death, Causes of morbidity, Child mortality, Community health clinics, Gynecology, Hospitals, ICD-9, Length of stay, Mental health care, Morbidity, Pediatrics, Private health facilities, Public health facilities, Diarrheal diseases, Lower respiratory infections, Meningitis, Encephalitis, Echinococcosis, Lymphatic filariasis, Maternal hemorrhage, Maternal sepsis, Hyperte…	National Institute of Statistics and Censuses (Ecuador)							National Institute of Statistics and Censuses (Ecuador)		National Institute of Statistics and Censuses (Ecuador). Ecuador Hospital Inpatient Discharges 1995. Quito, Ecuador: National Institute of Statistics and Censuses (Ecuador).							2013-04-18 17:42:00	edens	2021-08-05 13:10:00
86996	Ecuador Hospital Inpatient Discharges 1996	Egresos Hospitalarios	01/1996 to 12/1996	Country	Ecuador	Administrative data	Discharge, Inpatient	National Institute of Statistics and Censuses (Ecuador)	http://www.inec.gob.ec/estadisticas/?option=com_content&view=article&id=109&Itemid=88		This dataset contains inpatient hospital discharge information as reported to the National Institute of Statistics and Censuses (INEC) in Ecuador. INEC collects these data on a monthly basis, from hospitals in both the public and private sectors.	Adult mortality, Causes of death, Causes of morbidity, Child mortality, Community health clinics, Gynecology, Hospitals, Length of stay, Mental health care, Morbidity, Pediatrics, Private health facilities, Public health facilities, Diarrheal diseases, Lower respiratory infections, Meningitis, Encephalitis, Echinococcosis, Lymphatic filariasis, Maternal hemorrhage, Maternal sepsis, Hypertensive d…	National Institute of Statistics and Censuses (Ecuador)							National Institute of Statistics and Censuses (Ecuador)		National Institute of Statistics and Censuses (Ecuador). Ecuador Hospital Inpatient Discharges 1996. Quito, Ecuador: National Institute of Statistics and Censuses (Ecuador).							2013-04-18 17:42:00	edens	2021-08-05 13:10:00
86997	Ecuador Hospital Inpatient Discharges 1997	Egresos Hospitalarios	01/1997 to 12/1997	Country	Ecuador	Administrative data	Discharge, Inpatient	National Institute of Statistics and Censuses (Ecuador)	http://www.inec.gob.ec/estadisticas/?option=com_content&view=article&id=109&Itemid=88		This dataset contains inpatient hospital discharge information as reported to the National Institute of Statistics and Censuses (INEC) in Ecuador. INEC collects these data on a monthly basis, from hospitals in both the public and private sectors.	Adult mortality, Cardiomyopathies, Causes of death, Causes of morbidity, Child mortality, Community health clinics, Diarrheal diseases, Digestive diseases, Echinococcosis, Endocarditis, Gynecology, Heart failure, Hospitals, Hyperplasia of prostate, Hypertensive disorders of pregnancy, ICD-9, Interstitial lung diseases, Leishmaniasis, Length of stay, Lower respiratory infections, Meningitis, Menta…	National Institute of Statistics and Censuses (Ecuador)							National Institute of Statistics and Censuses (Ecuador)		National Institute of Statistics and Censuses (Ecuador). Ecuador Hospital Inpatient Discharges 1997. Quito, Ecuador: National Institute of Statistics and Censuses (Ecuador).							2013-04-18 17:43:00	edens	2021-08-05 13:10:00
86998	Ecuador Hospital Inpatient Discharges 1998	Egresos Hospitalarios	01/1998 to 12/1998	Country	Ecuador	Administrative data	Discharge, Inpatient	National Institute of Statistics and Censuses (Ecuador)	http://www.inec.gob.ec/estadisticas/?option=com_content&view=article&id=109&Itemid=88		This dataset contains inpatient hospital discharge information as reported to the National Institute of Statistics and Censuses (INEC) in Ecuador. INEC collects these data on a monthly basis, from hospitals in both the public and private sectors.	Adult mortality, Cardiomyopathies, Causes of death, Causes of morbidity, Child mortality, Community health clinics, Diarrheal diseases, Digestive diseases, Echinococcosis, Endocarditis, Gynecology, Heart failure, Hospitals, Hyperplasia of prostate, Hypertensive disorders of pregnancy, ICD-9, Interstitial lung diseases, Leishmaniasis, Length of stay, Lower respiratory infections, Meningitis, Menta…	National Institute of Statistics and Censuses (Ecuador)							National Institute of Statistics and Censuses (Ecuador)		National Institute of Statistics and Censuses (Ecuador). Ecuador Hospital Inpatient Discharges 1998. Quito, Ecuador: National Institute of Statistics and Censuses (Ecuador).							2013-04-18 17:43:00	edens	2021-08-05 13:10:00
86999	Ecuador Hospital Inpatient Discharges 1999	Egresos Hospitalarios	01/1999 to 12/1999	Country	Ecuador	Administrative data	Discharge, Inpatient	National Institute of Statistics and Censuses (Ecuador)	http://www.inec.gob.ec/estadisticas/?option=com_content&view=article&id=109&Itemid=88		This dataset contains inpatient hospital discharge information as reported to the National Institute of Statistics and Censuses (INEC) in Ecuador. INEC collects these data on a monthly basis, from hospitals in both the public and private sectors.	Adult mortality, Causes of death, Causes of morbidity, Child mortality, Community health clinics, Diarrheal diseases, Digestive diseases, Echinococcosis, Endocarditis, Gynecology, Heart failure, Hospitals, Hyperplasia of prostate, ICD-10, Interstitial lung diseases, Leishmaniasis, Length of stay, Lower respiratory infections, Mental health care, Morbidity, Pediatrics, Pneumoconiosis, Private heal…	National Institute of Statistics and Censuses (Ecuador)							National Institute of Statistics and Censuses (Ecuador)		National Institute of Statistics and Censuses (Ecuador). Ecuador Hospital Inpatient Discharges 1999. Quito, Ecuador: National Institute of Statistics and Censuses (Ecuador).							2013-04-18 17:44:00	edens	2021-08-05 13:10:00
87000	Ecuador Hospital Inpatient Discharges 2000	Egresos Hospitalarios	01/2000 to 12/2000	Country	Ecuador	Administrative data	Discharge, Inpatient	National Institute of Statistics and Censuses (Ecuador)	http://www.inec.gob.ec/estadisticas/?option=com_content&view=article&id=109&Itemid=88		This dataset contains inpatient hospital discharge information as reported to the National Institute of Statistics and Censuses (INEC) in Ecuador. INEC collects these data on a monthly basis, from hospitals in both the public and private sectors.	Causes of death, Causes of morbidity, Community health clinics, Diarrheal diseases, Digestive diseases, Echinococcosis, Endocarditis, Gynecology, Heart failure, Hospitals, Hyperplasia of prostate, ICD-10, Interstitial lung diseases, Leishmaniasis, Length of stay, Lower respiratory infections, Mental health care, Morbidity, Mortality, Pediatrics, Pneumoconiosis, Private health facilities, Public h…	National Institute of Statistics and Censuses (Ecuador)							National Institute of Statistics and Censuses (Ecuador)		National Institute of Statistics and Censuses (Ecuador). Ecuador Hospital Inpatient Discharges 2000. Quito, Ecuador: National Institute of Statistics and Censuses (Ecuador).							2013-04-18 17:45:00	edens	2021-08-05 13:10:00
87001	Ecuador Hospital Inpatient Discharges 2001	Egresos Hospitalarios	01/2001 to 12/2001	Country	Ecuador	Administrative data	Discharge, Inpatient	National Institute of Statistics and Censuses (Ecuador)	http://www.inec.gob.ec/estadisticas/?option=com_content&view=article&id=109&Itemid=88		This dataset contains inpatient hospital discharge information as reported to the National Institute of Statistics and Censuses (INEC) in Ecuador. INEC collects these data on a monthly basis, from hospitals in both the public and private sectors.	Adult mortality, Causes of death, Causes of morbidity, Child mortality, Community health clinics, Diarrheal diseases, Digestive diseases, Echinococcosis, Endocarditis, Gynecology, Heart failure, Hospitals, Hyperplasia of prostate, ICD-10, Interstitial lung diseases, Leishmaniasis, Length of stay, Lower respiratory infections, Mental health care, Morbidity, Pediatrics, Pneumoconiosis, Private heal…	National Institute of Statistics and Censuses (Ecuador)							National Institute of Statistics and Censuses (Ecuador)		National Institute of Statistics and Censuses (Ecuador). Ecuador Hospital Inpatient Discharges 2001. Quito, Ecuador: National Institute of Statistics and Censuses (Ecuador).							2013-04-18 17:50:00	edens	2021-08-05 13:10:00
87002	Ecuador Hospital Inpatient Discharges 2002	Egresos Hospitalarios	01/2002 to 12/2002	Country	Ecuador	Administrative data	Discharge, Inpatient	National Institute of Statistics and Censuses (Ecuador)	http://www.inec.gob.ec/estadisticas/?option=com_content&view=article&id=109&Itemid=88		This dataset contains inpatient hospital discharge information as reported to the National Institute of Statistics and Censuses (INEC) in Ecuador. INEC collects these data on a monthly basis, from hospitals in both the public and private sectors.	Adult mortality, Cardiomyopathies, Causes of death, Causes of morbidity, Child mortality, Community health clinics, Diarrheal diseases, Digestive diseases, Endocarditis, Gynecology, Heart failure, Hospitals, Hyperplasia of prostate, ICD-10, Interstitial lung diseases, Leishmaniasis, Length of stay, Lower respiratory infections, Meningitis, Mental health care, Morbidity, Pediatrics, Pneumoconiosis…	National Institute of Statistics and Censuses (Ecuador)							National Institute of Statistics and Censuses (Ecuador)		National Institute of Statistics and Censuses (Ecuador). Ecuador Hospital Inpatient Discharges 2002. Quito, Ecuador: National Institute of Statistics and Censuses (Ecuador).							2013-04-18 17:51:00	edens	2021-08-05 13:10:00
87003	Ecuador Hospital Inpatient Discharges 2003	Egresos Hospitalarios	01/2003 to 12/2003	Country	Ecuador	Administrative data	Discharge, Inpatient	National Institute of Statistics and Censuses (Ecuador)	http://www.inec.gob.ec/estadisticas/?option=com_content&view=article&id=109&Itemid=88		This dataset contains inpatient hospital discharge information as reported to the National Institute of Statistics and Censuses (INEC) in Ecuador. INEC collects these data on a monthly basis, from hospitals in both the public and private sectors.	Adult mortality, Cardiomyopathies, Causes of death, Causes of morbidity, Child mortality, Community health clinics, Diarrheal diseases, Digestive diseases, Endocarditis, Gynecology, Heart failure, Hospitals, Hyperplasia of prostate, ICD-10, Interstitial lung diseases, Leishmaniasis, Length of stay, Lower respiratory infections, Meningitis, Mental health care, Morbidity, Pediatrics, Pneumoconiosis…	National Institute of Statistics and Censuses (Ecuador)							National Institute of Statistics and Censuses (Ecuador)		National Institute of Statistics and Censuses (Ecuador). Ecuador Hospital Inpatient Discharges 2003. Quito, Ecuador: National Institute of Statistics and Censuses (Ecuador).							2013-04-18 17:51:00	edens	2021-08-05 13:10:00
87004	Ecuador Hospital Inpatient Discharges 2004	Egresos Hospitalarios	01/2004 to 12/2004	Country	Ecuador	Administrative data	Discharge, Inpatient	National Institute of Statistics and Censuses (Ecuador)	http://www.inec.gob.ec/estadisticas/?option=com_content&view=article&id=109&Itemid=88		This dataset contains inpatient hospital discharge information as reported to the National Institute of Statistics and Censuses (INEC) in Ecuador. INEC collects these data on a monthly basis, from hospitals in both the public and private sectors.	Adult mortality, Cardiomyopathies, Causes of death, Causes of morbidity, Child mortality, Community health clinics, Diarrheal diseases, Digestive diseases, Endocarditis, Gynecology, Heart failure, Hospitals, Hyperplasia of prostate, ICD-10, Interstitial lung diseases, Leishmaniasis, Length of stay, Lower respiratory infections, Meningitis, Mental health care, Morbidity, Pediatrics, Pneumoconiosis…	National Institute of Statistics and Censuses (Ecuador)							National Institute of Statistics and Censuses (Ecuador)		National Institute of Statistics and Censuses (Ecuador). Ecuador Hospital Inpatient Discharges 2004. Quito, Ecuador: National Institute of Statistics and Censuses (Ecuador).							2013-04-18 17:51:00	edens	2021-08-05 13:10:00
87005	Ecuador Hospital Inpatient Discharges 2005	Egresos Hospitalarios	01/2005 to 12/2005	Country	Ecuador	Administrative data	Discharge, Inpatient	National Institute of Statistics and Censuses (Ecuador)	http://www.inec.gob.ec/estadisticas/?option=com_content&view=article&id=109&Itemid=88		This dataset contains inpatient hospital discharge information as reported to the National Institute of Statistics and Censuses (INEC) in Ecuador. INEC collects these data on a monthly basis, from hospitals in both the public and private sectors.	Adult mortality, Cardiomyopathies, Causes of death, Causes of morbidity, Child mortality, Community health clinics, Diarrheal diseases, Digestive diseases, Endocarditis, Gynecology, Heart failure, Hospitals, Hyperplasia of prostate, ICD-10, Interstitial lung diseases, Leishmaniasis, Length of stay, Lower respiratory infections, Meningitis, Mental health care, Morbidity, Pediatrics, Pneumoconiosis…	National Institute of Statistics and Censuses (Ecuador)							National Institute of Statistics and Censuses (Ecuador)		National Institute of Statistics and Censuses (Ecuador). Ecuador Hospital Inpatient Discharges 2005. Quito, Ecuador: National Institute of Statistics and Censuses (Ecuador).							2013-04-18 17:52:00	edens	2021-08-05 13:10:00
87006	Ecuador Hospital Inpatient Discharges 2006	Egresos Hospitalarios	01/2006 to 12/2006	Country	Ecuador	Administrative data	Discharge, Inpatient	National Institute of Statistics and Censuses (Ecuador)	http://www.inec.gob.ec/estadisticas/?option=com_content&view=article&id=109&Itemid=88		This dataset contains inpatient hospital discharge information as reported to the National Institute of Statistics and Censuses (INEC) in Ecuador. INEC collects these data on a monthly basis, from hospitals in both the public and private sectors.	Adult mortality, Cardiomyopathies, Causes of death, Causes of morbidity, Child mortality, Community health clinics, Diarrheal diseases, Digestive diseases, Endocarditis, Gynecology, Heart failure, Hospitals, Hyperplasia of prostate, ICD-10, Interstitial lung diseases, Leishmaniasis, Length of stay, Lower respiratory infections, Meningitis, Mental health care, Morbidity, Pediatrics, Pneumoconiosis…	National Institute of Statistics and Censuses (Ecuador)							National Institute of Statistics and Censuses (Ecuador)		National Institute of Statistics and Censuses (Ecuador). Ecuador Hospital Inpatient Discharges 2006. Quito, Ecuador: National Institute of Statistics and Censuses (Ecuador).							2013-04-18 17:52:00	edens	2021-08-05 13:10:00
87007	Ecuador Hospital Inpatient Discharges 2007	Egresos Hospitalarios	01/2007 to 12/2007	Country	Ecuador	Administrative data	Discharge, Inpatient	National Institute of Statistics and Censuses (Ecuador)	http://www.inec.gob.ec/estadisticas/?option=com_content&view=article&id=109&Itemid=88		This dataset contains inpatient hospital discharge information as reported to the National Institute of Statistics and Censuses (INEC) in Ecuador. INEC collects these data on a monthly basis, from hospitals in both the public and private sectors.	Adult mortality, Cardiomyopathies, Causes of death, Causes of morbidity, Child mortality, Community health clinics, Diarrheal diseases, Digestive diseases, Endocarditis, Gynecology, Heart failure, Hospitals, Hyperplasia of prostate, ICD-10, Interstitial lung diseases, Leishmaniasis, Length of stay, Lower respiratory infections, Meningitis, Mental health care, Morbidity, Pediatrics, Pneumoconiosis…	National Institute of Statistics and Censuses (Ecuador)							National Institute of Statistics and Censuses (Ecuador)		National Institute of Statistics and Censuses (Ecuador). Ecuador Hospital Inpatient Discharges 2007. Quito, Ecuador: National Institute of Statistics and Censuses (Ecuador).							2013-04-18 17:52:00	edens	2021-08-05 13:10:00
87008	Ecuador Hospital Inpatient Discharges 2008	Egresos Hospitalarios	01/2008 to 12/2008	Country	Ecuador	Administrative data	Discharge, Inpatient	National Institute of Statistics and Censuses (Ecuador)	http://www.inec.gob.ec/estadisticas/?option=com_content&view=article&id=109&Itemid=88		This dataset contains inpatient hospital discharge information as reported to the National Institute of Statistics and Censuses (INEC) in Ecuador. INEC collects these data on a monthly basis, from hospitals in both the public and private sectors.	Adult mortality, Cardiomyopathies, Causes of death, Causes of morbidity, Child mortality, Community health clinics, Diarrheal diseases, Digestive diseases, Endocarditis, Gynecology, Heart failure, Hospitals, Hyperplasia of prostate, ICD-10, Interstitial lung diseases, Leishmaniasis, Length of stay, Lower respiratory infections, Meningitis, Mental health care, Morbidity, Pediatrics, Pneumoconiosis…	National Institute of Statistics and Censuses (Ecuador)							National Institute of Statistics and Censuses (Ecuador)		National Institute of Statistics and Censuses (Ecuador). Ecuador Hospital Inpatient Discharges 2008. Quito, Ecuador: National Institute of Statistics and Censuses (Ecuador).							2013-04-18 17:53:00	edens	2021-08-05 13:10:00
87009	Ecuador Hospital Inpatient Discharges 2009	Egresos Hospitalarios	01/2009 to 12/2009	Country	Ecuador	Administrative data	Discharge, Inpatient	National Institute of Statistics and Censuses (Ecuador)	http://www.inec.gob.ec/estadisticas/?option=com_content&view=article&id=109&Itemid=88		This dataset contains inpatient hospital discharge information as reported to the National Institute of Statistics and Censuses (INEC) in Ecuador. INEC collects these data on a monthly basis, from hospitals in both the public and private sectors.	Abortion, Abortive outcome, Acute glomerulonephritis, Adult mortality, Alopecia, Appendicitis, Asbestosis, Bacterial skin diseases, Blood disorders, COPD, Cardiomyopathies, Causes of death, Causes of morbidity, Cellulitis, Child mortality, Cirrhosis of the liver, Cleft lip and cleft palate, Clostridium difficile, Community health clinics, Congenital anomalies, Congenital heart anomalies, Decubitu…	National Institute of Statistics and Censuses (Ecuador)							National Institute of Statistics and Censuses (Ecuador)		National Institute of Statistics and Censuses (Ecuador). Ecuador Hospital Inpatient Discharges 2009. Quito, Ecuador: National Institute of Statistics and Censuses (Ecuador).							2013-04-18 17:53:00	edens	2021-08-05 13:10:00
87010	Ecuador Hospital Inpatient Discharges 2010	Egresos Hospitalarios	01/2010 to 12/2010	Country	Ecuador	Administrative data	Discharge, Inpatient	National Institute of Statistics and Censuses (Ecuador)	http://www.inec.gob.ec/estadisticas/?option=com_content&view=article&id=109&Itemid=88		This dataset contains inpatient hospital discharge information as reported to the National Institute of Statistics and Censuses (INEC) in Ecuador. INEC collects these data from hospitals on a monthly basis. In 2010, information was collected from 780 hospitals, in both the public and private sectors.	Abortion, Abortive outcome, Acute glomerulonephritis, Adult mortality, Alopecia, Appendicitis, Asbestosis, Bacterial skin diseases, Blood disorders, COPD, Cardiomyopathies, Causes of death, Causes of morbidity, Cellulitis, Child mortality, Cirrhosis of the liver, Cleft lip and cleft palate, Clostridium difficile, Community health clinics, Congenital anomalies, Congenital heart anomalies, Decubitu…	National Institute of Statistics and Censuses (Ecuador)							National Institute of Statistics and Censuses (Ecuador)		National Institute of Statistics and Censuses (Ecuador). Ecuador Hospital Inpatient Discharges 2010. Quito, Ecuador: National Institute of Statistics and Censuses (Ecuador).							2013-04-18 17:54:00	edens	2021-08-05 13:10:00
87011	Ecuador Hospital Inpatient Discharges 2011	Egresos Hospitalarios	01/2011 to 12/2011	Country	Ecuador	Administrative data	Discharge, Inpatient	National Institute of Statistics and Censuses (Ecuador)	http://www.inec.gob.ec/estadisticas/?option=com_content&view=article&id=109&Itemid=88		This dataset contains inpatient hospital discharge information as reported to the National Institute of Statistics and Censuses (INEC) in Ecuador. INEC collects these data on a monthly basis, from hospitals in both the public and private sectors.	Adult mortality, Causes of death, Causes of morbidity, Child mortality, Community health clinics, Diarrheal diseases, Digestive diseases, Endocarditis, Gynecology, Heart failure, Hospitals, Hyperplasia of prostate, ICD-10, Interstitial lung diseases, Leishmaniasis, Length of stay, Lower respiratory infections, Mental health care, Morbidity, Pediatrics, Pneumoconiosis, Private health facilities, P…	National Institute of Statistics and Censuses (Ecuador)							National Institute of Statistics and Censuses (Ecuador)		National Institute of Statistics and Censuses (Ecuador). Ecuador Hospital Inpatient Discharges 2011. Quito, Ecuador: National Institute of Statistics and Censuses (Ecuador).							2013-04-18 17:54:00	edens	2021-08-05 13:10:00
114876	Ecuador Hospital Inpatient Discharges 2012		01/2012 to 12/2012	Country	Ecuador	Administrative data	Discharge, Inpatient	National Institute of Statistics and Censuses (Ecuador)	http://www.ecuadorencifras.gob.ec/camas-y-egresos-hospitalarios/		This dataset contains inpatient hospital discharge information as reported to the National Institute of Statistics and Censuses (INEC) in Ecuador. INEC collects these data on a monthly basis, from hospitals in both the public and private sectors.	Adult mortality, Causes of death, Causes of morbidity, Child mortality, Community health clinics, Discharge status, Gynecology, Hospitals, ICD-10, Length of stay, Mental health care, Morbidity, Pediatrics, Private health facilities, Public health facilities, Diarrheal diseases, Lower respiratory infections, Meningitis, Encephalitis, Leishmaniasis, Echinococcosis, Maternal hemorrhage, Maternal sep…	National Institute of Statistics and Censuses (Ecuador)							National Institute of Statistics and Censuses (Ecuador)	2013	National Institute of Statistics and Censuses (Ecuador). Ecuador Hospital Inpatient Discharges 2012. Quito, Ecuador: National Institute of Statistics and Censuses (Ecuador), 2013.							2013-10-23 10:48:00	nighnoel	2021-08-05 14:20:00
160484	Ecuador Hospital Inpatient Discharges 2013	Bases de Datos - Egresos Hospitalarios 2013	01/2013 to 12/2013	Country	Ecuador	Administrative data	Discharge, Inpatient	National Institute of Statistics and Censuses (Ecuador)	http://www.ecuadorencifras.gob.ec/camas-y-egresos-hospitalarios/		This dataset contains inpatient hospital discharge information as reported to the National Institute of Statistics and Censuses (INEC) in Ecuador. INEC collects these data on a monthly basis, from all health facilities in Ecuador, in both the public and private sectors. In 2013,Â 783 establishments reported a total of 1,178,989 discharges.Â	Causes of death, Causes of morbidity, Discharge status, Health care use, Hospitals, ICD-10, Length of stay, Mortality, Private health facilities, Public health facilities, Eclampsia, Maternal sepsis, Hypertensive disorders of pregnancy, Uterine fibroids, Polycystic ovarian syndrome, Endometriosis, Genital prolapse, Preterm birth, Neonatal conditions, Ectopic pregnancy, Cleft lip and cleft palate,…	National Institute of Statistics and Censuses (Ecuador)							National Institute of Statistics and Censuses (Ecuador)		National Institute of Statistics and Censuses (Ecuador). Ecuador Hospital Inpatient Discharges 2013. Quito, Ecuador: National Institute of Statistics and Censuses (Ecuador).							2014-12-22 16:49:00	nighnoel	2021-08-05 15:50:00
237756	Ecuador Hospital Inpatient Discharges 2014	Bases de Datos - Egresos Hospitalarios 2014	01/2014 to 12/2014	Country	Ecuador	Administrative data	Discharge, Inpatient	National Institute of Statistics and Censuses (Ecuador)	http://www.ecuadorencifras.gob.ec/camas-y-egresos-hospitalarios/		This dataset contains inpatient hospital discharge information as reported to the National Institute of Statistics and Censuses (INEC) in Ecuador. INEC collects these data on a monthly basis, from all health facilities in Ecuador, in both the public and private sectors.	Birth place, Causes of death, Causes of morbidity, Discharge status, Ethnicity, Health care use, Hospitals, ICD-10, Income, Length of stay, Morbidity, Mortality, Private health facilities, Public health facilities, Eclampsia, Maternal sepsis, Hypertensive disorders of pregnancy, Uterine fibroids, Polycystic ovarian syndrome, Endometriosis, Genital prolapse, Preterm birth, Neonatal conditions, Ect…	National Institute of Statistics and Censuses (Ecuador)							National Institute of Statistics and Censuses (Ecuador)		National Institute of Statistics and Censuses (Ecuador). Ecuador Hospital Inpatient Discharges 2014. Quito, Ecuador: National Institute of Statistics and Censuses (Ecuador).							2016-02-02 11:30:00	nighnoel	2021-08-05 16:00:00
140033	Epidemiology of Peptic Ulcer Disease: Endoscopic Results of a Systematic Investigation in Iran		01/2000 to 12/2001		Iran (Islamic Republic of)	Scientific literature						Peptic ulcer disease, Morbidity, Digestive diseases, Gastritis and duodenitis			Barazandeh F, Yazdanbod A, Pourfarzi F, Sepanlou SG, Derakhshan MH, Malekzadeh R	Middle East J Dig Dis	4	2	90-96		2012	Barazandeh F, Yazdanbod A, Pourfarzi F, Sepanlou SG, Derakhshan MH, Malekzadeh R. Epidemiology of Peptic Ulcer Disease: Endoscopic Results of a Systematic Investigation in Iran. Middle East J Dig Dis. 2012; 4(2): 90-96.							2014-04-16 17:55:00	elissat	2019-03-03 16:12:00
118192	Epidemiology of peptic ulcer disease: endoscopic results of the systematic investigation of gastrointestinal disease in China		01/2007 to 12/2009		China	Scientific literature						Peptic ulcer disease, Morbidity, Digestive diseases, Gastritis and duodenitis			Li Z, Zou D, Ma X, Chen J, Shi X, Gong Y, Man X, Gao L, Zhao Y, Wang R, Yan X, Dent J, Sung JJ, Wernersson B, Johansson S, Liu W, He J	Am J Gastroenterol	105	12	2570-7		2010	Li Z, Zou D, Ma X, Chen J, Shi X, Gong Y, Man X, Gao L, Zhao Y, Wang R, Yan X, Dent J, Sung JJ, Wernersson B, Johansson S, Liu W, He J. Epidemiology of peptic ulcer disease: endoscopic results of the systematic investigation of gastrointestinal disease in China. Am J Gastroenterol. 2010; 105(12): 2570-7.							2013-11-05 14:09:00	jrh19	2021-07-20 16:40:00
217557	Epidemiology of perforated peptic ulcer: age- and gender-adjusted analysis of incidence and mortality		01/2001 to 12/2010		Norway	Scientific literature						Peptic ulcer disease, Gastritis and duodenitis			Thorsen K, Soreide JA, Kvaloy JT, Glomsaker T, Soreide K	World J Gastroenterol	19	3	347â€“54		2013	Thorsen K, Soreide JA, Kvaloy JT, Glomsaker T, Soreide K. Epidemiology of perforated peptic ulcer: age- and gender-adjusted analysis of incidence and mortality. World J Gastroenterol. 2013; 19(3): 347â€“54.							2015-07-27 15:52:00	ntr2	2019-09-06 13:01:00
118567	Estonia Eurobarometer 66.2: Nuclear Energy and Safety, and Public Health Issues 2006	ZA4527: Eurobarometer 66.2 (Oct-Nov 2006)	10/2006 to 11/2006	Country	Estonia	Survey	Cross-sectional	GESIS - Leibniz Institute for the Social Sciences	https://dbk.gesis.org/dbksearch/SDESC2.ASP?no=4527&db=e&search=&search2=&tab=0&notabs=&nf=1&af=&ll=10		The Eurobarometer is a program commissioned by the European Commission to monitor public opinion in the European Union member countries. Topics vary with each series, and have included agriculture, energy, environment, gender roles, immigration, knowledge of foreign languages, poverty, public health, technology, and other special topics.Eurobarometer 66.2 covered topics including drug abuse, alco…	Alcohol use, Allergies, Anxiety, Asthma, Back pain, COPD, Cancers, Cataracts, Dental care, Diabetes, Secondhand smoke, Eye examinations, Gynecology, Headache, Health care use, Health status, Hemorrhagic stroke, Hormone replacement therapy, Hypertension, Mental health symptoms, Musculoskeletal diseases, Neck pain, Osteoporosis, Pain, Pap smears, Peptic ulcer disease, Screening, Screening mammograp…	European Commission (EC)									European Commission (2012): Eurobarometer 66.2 (Oct-Nov 2006). TNS OPINION & SOCIAL, Brussels [Producer]. GESIS Data Archive, Cologne. ZA4527 Data file Version 1.0.1, doi:10.4232/1.10981							2013-11-07 12:02:00	hadidi	2021-08-05 14:20:00
111848	Estonia Health Behavior Among the Adult Population 2004	Eesti TÃ¤iskasvanud Rahvastiku TervisekÃ¤itumise Uuring, 2004	01/2004 to 12/2004	Country	Estonia	Survey	Cross-sectional, Individual	National Institute for Health Development (Estonia)	http://www.tai.ee/en/health-data/research-reports?limit=10&filter_catid=0&filter_year=2005&filter_pubid=0&filter_languageid=0&filter_order=p.publish_year&filter_order_Dir=DESC&start=10	Estonia Health Behavior Among the Adult Population		Alcohol use, Analgesics, Antihypertensive drugs, Asthma, Back pain, Birth control pills, Birth place, Body mass index, COPD, Contraceptives, Dental care, Diabetes, Dietary supplements, Digital rectal examinations, Edentulism, Education, Employment, Secondhand smoke, Ethnicity, Fruits and vegetables, Headache, Health care access, Health care use, Health insurance, Heart failure, Height, Hormone re…	National Institute for Health Development (Estonia)									National Institute for Health Development (Estonia). Estonia Health Behavior Among the Adult Population 2004.							2013-10-11 15:38:00	jrh19	2021-08-05 14:20:00
111854	Estonia Health Behavior Among the Adult Population 2006	Eesti TÃ¤iskasvanud Rahvastiku TervisekÃ¤itumise Uuring, 2006	01/2006 to 12/2006	Country	Estonia	Survey	Cross-sectional, Individual	National Institute for Health Development (Estonia)	http://www.tai.ee/en/health-data/research-reports?limit=10&filter_catid=0&filter_year=2007&filter_pubid=0&filter_languageid=0&filter_order=p.publish_year&filter_order_Dir=DESC&start=10	Estonia Health Behavior Among the Adult Population		Alcohol use, Alcohol use disorders, Analgesics, Antihypertensive drugs, Asthma, Back pain, Birth control pills, Birth place, Body mass index, COPD, Cholesterol, Condoms, Contraceptive implants, Contraceptives, DTP vaccines, Dental care, Diabetes, Dietary supplements, Edentulism, Education, Emergency contraception, Employment, Secondhand smoke, Ethnicity, Fruits and vegetables, Headache, Health ca…	National Institute for Health Development (Estonia)									National Institute for Health Development (Estonia). Estonia Health Behavior Among the Adult Population 2006.							2013-10-11 15:39:00	jrh19	2021-08-05 14:20:00
126332	Estonia Health Behavior Among the Adult Population 2008	Eesti TÃ¤iskasvanud Rahvastiku TervisekÃ¤itumise Uuring, 2008	01/2008 to 12/2008	Country	Estonia	Survey	Cross-sectional, Individual	National Institute for Health Development (Estonia)	http://www.tai.ee/en/health-data/research-reports?limit=10&filter_catid=0&filter_year=2009&filter_pubid=0&filter_languageid=0&filter_order=p.publish_year&filter_order_Dir=DESC&start=10	Estonia Health Behavior Among the Adult Population		Alcohol use, Alcohol use disorders, Analgesics, Antihypertensive drugs, Asthma, Back pain, Birth place, Body mass index, COPD, Condoms, Dental care, Diabetes, Dietary supplements, Digital rectal examinations, Edentulism, Education, Employment, Secondhand smoke, Ethnicity, FFQ, Fruits and vegetables, Headache, Health care use, Health insurance, Health status, Heart failure, Height, Hormone replace…	National Institute for Health Development (Estonia)									National Institute for Health Development (Estonia). Estonia Health Behavior Among the Adult Population 2008.							2013-12-24 09:51:00	elnel	2021-08-05 14:20:00
126191	Estonia Health Behavior Among the Adult Population 2010	Eesti TÃ¤iskasvanud Rahvastiku TervisekÃ¤itumise Uuring, 2010	01/2010 to 12/2010	Country	Estonia	Survey	Cross-sectional, Individual	National Institute for Health Development (Estonia)	http://www.tai.ee/en/health-data/research-reports	Estonia Health Behavior Among the Adult Population		Alcohol use, Alcohol use disorders, Analgesics, Antihypertensive drugs, Asthma, Back pain, Birth control pills, Birth place, Body mass index, COPD, Condoms, Contraceptives, Dental care, Diabetes, Dietary supplements, Edentulism, Education, Emergency contraception, Employment, Secondhand smoke, Ethnicity, Fruits and vegetables, Headache, Health care use, Health insurance, Heart failure, Height, Ho…	National Institute for Health Development (Estonia)									National Institute for Health Development (Estonia). Estonia Health Behavior Among the Adult Population 2010.							2013-12-19 16:47:00	elnel	2021-08-05 14:20:00
126333	Estonia Health Behavior Among the Adult Population 2012	Eesti TÃ¤iskasvanud Rahvastiku TervisekÃ¤itumise Uuring, 2012	01/2012 to 12/2012	Country	Estonia	Survey		National Institute for Health Development (Estonia)	http://www.tai.ee/en/health-data/research-reports?limit=10&filter_catid=0&filter_year=0&filter_pubid=0&filter_languageid=0&filter=Eesti+t%C3%A4iskasvanud+rahvastiku+tervisek%C3%A4itumise+uuring%2C+2012&filter_order=p.publish_year&filter_order_Dir=DESC	Estonia Health Behavior Among the Adult Population		Alcohol use, Alcohol use disorders, Allergies, Analgesics, Antihypertensive drugs, Asthma, Back pain, Birth place, Body mass index, COPD, Condoms, Cough, Dental care, Diabetes, Dietary supplements, Digital rectal examinations, Edentulism, Education, Employment, Secondhand smoke, Ethnicity, Fruits and vegetables, Headache, Health care use, Health insurance, Health status, Heart failure, Height, Ho…	National Institute for Health Development (Estonia)									National Institute for Health Development (Estonia). Estonia Health Behavior Among the Adult Population 2012.							2013-12-24 09:56:00	elnel	2018-11-06 17:51:00
209931	Estonia Health Behavior Among the Adult Population 2014	Eesti TÃ¤iskasvanud Rahvastiku TervisekÃ¤itumise Uuring, 2014	03/2014 to 04/2014	Country	Estonia	Survey	Cross-sectional, Individual	National Institute for Health Development (Estonia)	http://www.tai.ee/en/health-data/research-reports	Estonia Health Behavior Among the Adult Population	The study Health Behavior among Estonian Adult Population has been conducted every two years since 1990. A sample of 5,000 Estonian residents ages 16-64 years were selected from the Population Register and sent a survey questionnaire through the mail. The questionnaire collected information on the participants' health status, use of health services and medications, physical activity, smoking and …	Alcohol use, Alcohol use disorders, Allergies, Analgesics, Antihypertensive drugs, Asthma, Back pain, Birth control pills, Birth place, Body mass index, COPD, Condoms, Contraceptive implants, Contraceptives, Cough, Dental care, Diabetes, Dietary supplements, Digital rectal examinations, Edentulism, Education, Emergency care, Emergency contraception, Employment, Secondhand smoke, Ethnicity, Fruits…	National Institute for Health Development (Estonia)									National Institute for Health Development (Estonia). Estonia Health Behavior Among the Adult Population 2014.							2015-06-29 17:31:00	elnel	2021-08-05 15:50:00
212408	Estonia Survey of Health, Aging and Retirement in Europe, Wave 4 2010-2011		11/2010 to 05/2011	Country	Estonia	Survey	Household, Individual, Interview, Longitudinal	Survey of Health, Ageing and Retirement in Europe (SHARE) Project	http://www.share-project.org/home0/wave-4.html	Survey of Health, Aging and Retirement in Europe (SHARE)	The Survey of Health, Aging and Retirement in Europe (SHARE) is a multi-country longitudinal study of aging in Europe. Wave 4 took place primarily in 2011, with some data collection in 2010 and 2012.Â Wave 4 was the third regular panel wave of the survey, following the SHARELIFE survey in Wave 3. It included a main questionnaire that included 20 modules on health status and behaviors, self-report…	Aged adults, Alcohol use, Alzheimer's disease and other dementias, Analgesics, Antihypertensive drugs, Assets, Birth place, Bladder cancer, Blood pressure, Blood tests, Brain and nervous system cancers, Breast cancer, Breathing difficulty, COPD, Cancers, Cardiovascular and circulatory diseases, Cataracts, Cervix uteri cancer, Colon and rectum cancers, Corpus uteri cancer, Corrective lenses, Cough…	Munich Center for the Economics of Aging (MEA), Max Planck Institute for Social Law and Social Policy	European Commission (EC), National Institute on Aging (NIA), National Institutes of Health (NIH)						Munich Center for the Economics of Aging (MEA), Max Planck Institute for Social Law and Social Policy	2013	BÃ¶rsch-Supan, A. (2013). Survey of Health, Ageing and Retirement in Europe (SHARE) Wave 4. Release version: 1.1.1. SHARE-ERIC. Data set. DOI: 10.6103/SHARE.w4.111					, ,		2015-07-10 17:08:00	orchid15	2021-08-05 15:50:00
212458	Estonia Survey of Health, Aging and Retirement in Europe, Wave 5 2013	Survey of Health, Ageing, and Retirement in Europe (SHARE)	02/2013 to 12/2013	Country	Estonia	Survey	Household, Individual, Interview, Longitudinal	Survey of Health, Ageing and Retirement in Europe (SHARE) Project	http://www.share-project.org/home0/wave-5.html	Survey of Health, Aging and Retirement in Europe (SHARE)	The Survey of Health, Aging and Retirement in Europe (SHARE) is a multi-country longitudinal study of aging in Europe. Wave 5 took place entirely in 2013. It included a main questionnaire that included modules on health status and behaviors, self-reported height and weight, mental health, economic status, social support, and an end of life questionnaire for respondents who had died. New modules a…	Aged adults, Alcohol use, Allergies, Alzheimer's disease and other dementias, Analgesics, Antihypertensive drugs, Appendicitis, Assets, Asthma, Back pain, Birth place, Bladder cancer, Blood tests, Brain and nervous system cancers, Breast cancer, COPD, Cancers, Cardiovascular and circulatory diseases, Cataracts, Cervix uteri cancer, Child care, Chronic respiratory diseases, Colon and rectum cancer…	Munich Center for the Economics of Aging (MEA), Max Planck Institute for Social Law and Social Policy	European Commission (EC), National Institute on Aging (NIA), National Institutes of Health (NIH)						Munich Center for the Economics of Aging (MEA), Max Planck Institute for Social Law and Social Policy	2015	BÃ¶rsch-Supan, A. (2015). Survey of Health, Ageing and Retirement in Europe (SHARE) Wave 5. Release version: 1.0.0. SHARE-ERIC. Data set. DOI: 10.6103/SHARE.w5.100					, ,		2015-07-13 11:40:00	elnel	2021-08-05 16:00:00
356696	Estonia Survey of Health, Aging and Retirement in Europe, Wave 6 2015		02/2015 to 11/2015	Country	Estonia	Survey	Household, Individual, Interview, Longitudinal	Survey of Health, Ageing and Retirement in Europe (SHARE) Project	http://www.share-project.org/data-documentation/waves-overview/wave-6.html	Survey of Health, Aging and Retirement in Europe (SHARE)	The Survey of Health, Aging and Retirement in Europe (SHARE) is a multi-country longitudinal study of aging in Europe. Wave 6 took place in 2015. It included a main questionnaire that included modules on health status and behaviors, self-reported height and weight, mental health, economic status, and social support. Wave 6 added the new innovation of Dried Blood Spots data collection.Further info…	Aged adults, Alcohol use, Appetite loss, Assets, Back pain, Birth place, Bladder cancer, Blood pressure, Blood tests, Brain and nervous system cancers, Breast cancer, Breathing difficulty, COPD, Cancers, Cardiovascular and circulatory diseases, Cataracts, Cervix uteri cancer, Chronic kidney diseases, Chronic respiratory diseases, Cognitive assessment, Colon and rectum cancers, Corpus uteri cancer…	Munich Center for the Economics of Aging (MEA), Max Planck Institute for Social Law and Social Policy, CentERdata, TNS Poland	National Institute on Aging (NIA), National Institutes of Health (NIH), Federal Ministry of Education and Research (Germany), Munich Center for the Economics of Aging (MEA), Max Planck Institute for Social Law and Social Policy, European Commission (EC)						Munich Center for the Economics of Aging (MEA), Max Planck Institute for Social Law and Social Policy	2017	BÃ¶rsch-Supan, A. (2018). Survey of Health, Ageing and Retirement in Europe (SHARE) Wave 6. Release version: 6.1.0. SHARE-ERIC. Data set. DOI: 10.6103/SHARE.w6.611					, , , ,		2018-07-10 09:40:00	jrawling	2021-08-13 13:45:00
223442	Etiology and Outcome of Patients with Upper Gastrointestinal Bleeding: A Study from South of Iran		01/2007 to 12/2009		Iran (Islamic Republic of)	Scientific literature						Peptic ulcer disease, Gastritis and duodenitis			Kaviani MJ, Pirastehfar M, Azari A, Saberifiroozi M	Saudi J Gastroenterol	16	4	253â€“9		2010	Kaviani MJ, Pirastehfar M, Azari A, Saberifiroozi M. Etiology and Outcome of Patients with Upper Gastrointestinal Bleeding: A Study from South of Iran. Saudi J Gastroenterol. 2010; 16(4): 253â€“9.							2015-09-08 09:28:00	ntr2	2021-07-20 16:30:00
223453	Etiology and treatment of childhood peptic ulcer disease in Taiwan: a single center 9-year experience		01/1999 to 12/2008		Taiwan (Province of China)	Scientific literature						Peptic ulcer disease, Gastritis and duodenitis			Huang S-C, Sheu B-S, Lee S-C, Yang H-B, Yang Y-J	J Formos Med Assoc	109	1	75â€“81		2010	Huang S-C, Sheu B-S, Lee S-C, Yang H-B, Yang Y-J. Etiology and treatment of childhood peptic ulcer disease in Taiwan: a single center 9-year experience. J Formos Med Assoc. 2010; 109(1): 75â€“81.							2015-09-08 09:44:00	ntr2	2019-09-06 13:01:00
3822	European Hospital Morbidity Database, 2008		01/1999 to 12/2007	Country	Austria, Belgium, Croatia, Cyprus, Czechia, Denmark, Finland, France, Germany, Hungary, Iceland, Ireland, Israel, Italy, Latvia, Lithuania, Netherlands, Norway, Portugal, Slovakia, Slovenia, Spain, Switzerland, United Kingdom	Administrative data	Discharge, Inpatient	World Health Organization Regional Office for Europe (WHO/Europe)	http://data.euro.who.int/hmdb/index.php		The European Hospital Morbidity Database (HMDB) allows for the analysis and comparison of morbidity and hospital activity for European countries. Years of coverage vary by country. Published by the WHO Regional Office for Europe, it contains hospital discharge data by detailed diagnosis, age, and sex. Diagnosis codes use ICD-10, ICD-9, or ISHMT. The data are submitted by European countries to the…	Abortion, Abortive outcome, Acute glomerulonephritis, Adverse effects of medical treatments, Alopecia, Animal injuries, Appendicitis, Asbestosis, Atrial fibrillation and flutter, Bacterial skin diseases, Blood disorders, Burns, COPD, Cardiomyopathies, Causes of morbidity, Cellulitis, Cirrhosis of the liver, Cleft lip and cleft palate, Clostridium difficile, Congenital anomalies, Congenital heart …	World Health Organization Regional Office for Europe (WHO/Europe)							World Health Organization Regional Office for Europe (WHO/Europe)		World Health Organization Regional Office for Europe (WHO/Europe). European Hospital Morbidity Database, 2008. Copenhagen, Denmark: World Health Organization Regional Office for Europe (WHO/Europe).							2011-09-30 15:02:00	admin	2021-08-05 12:30:00
295213	European Hospital Morbidity Database, January 2015		01/1990 to 12/2013	Country	Austria, Belgium, Bulgaria, Croatia, Cyprus, Czechia, Denmark, Estonia, Finland, France, Germany, Hungary, Iceland, Ireland, Israel, Italy, Latvia, Lithuania, Luxembourg, Macedonia, Malta, Netherlands, Norway, Poland, Romania, Serbia, Slovakia, Slovenia, Spain, Sweden, Switzerland, Turkey, United Kingdom	Administrative data	Discharge, Inpatient	World Health Organization Regional Office for Europe (WHO/Europe)	https://gateway.euro.who.int/en/datasets/european-health-for-all-database/		The European Hospital Morbidity Database (HMDB) allows for the analysis and comparison of morbidity and hospital activity for European countries. Years of coverage vary by country. Published by the WHO Regional Office for Europe, it contains hospital discharge data by detailed diagnosis, age, and sex. Diagnosis codes use ICD-10, ICD-9, or ISHMT. The data are submitted by European countries to the…	Abortion, Abortive outcome, Acute glomerulonephritis, Alopecia, Appendicitis, Asbestosis, Atrial fibrillation and flutter, Bacterial skin diseases, Blood disorders, COPD, Cardiomyopathies, Causes of morbidity, Cellulitis, Cirrhosis of the liver, Cleft lip and cleft palate, Clostridium difficile, Congenital anomalies, Congenital heart anomalies, Decubitus ulcer, Dermatitis, Diagnosis, Diarrhea, Di…	World Health Organization Regional Office for Europe (WHO/Europe)							World Health Organization Regional Office for Europe (WHO/Europe)		World Health Organization Regional Office for Europe (WHO/Europe). European Hospital Morbidity Database, January 2015. Copenhagen, Denmark: World Health Organization Regional Office for Europe (WHO/Europe).							2017-05-04 16:53:00	fuller14	2021-08-05 16:30:00
118568	Finland Eurobarometer 66.2: Nuclear Energy and Safety, and Public Health Issues 2006	ZA4527: Eurobarometer 66.2 (Oct-Nov 2006)	10/2006 to 11/2006	Country	Finland	Survey	Cross-sectional	GESIS - Leibniz Institute for the Social Sciences	https://dbk.gesis.org/dbksearch/SDESC2.ASP?no=4527&db=e&search=&search2=&tab=0&notabs=&nf=1&af=&ll=10		The Eurobarometer is a program commissioned by the European Commission to monitor public opinion in the European Union member countries. Topics vary with each series, and have included agriculture, energy, environment, gender roles, immigration, knowledge of foreign languages, poverty, public health, technology, and other special topics.Eurobarometer 66.2 covered topics including drug abuse, alco…	Alcohol use, Allergies, Anxiety, Asthma, Back pain, COPD, Cancers, Cataracts, Dental care, Diabetes, Secondhand smoke, Eye examinations, Gynecology, Headache, Health care use, Health status, Hemorrhagic stroke, Hormone replacement therapy, Hypertension, Mental health symptoms, Musculoskeletal diseases, Neck pain, Osteoporosis, Pain, Pap smears, Peptic ulcer disease, Screening, Screening mammograp…	European Commission (EC)									European Commission (2012): Eurobarometer 66.2 (Oct-Nov 2006). TNS OPINION & SOCIAL, Brussels [Producer]. GESIS Data Archive, Cologne. ZA4527 Data file Version 1.0.1, doi:10.4232/1.10981							2013-11-07 12:02:00	hadidi	2021-08-05 14:20:00
33190	Finland Study On Health, Living Habits, and Human Relations 1971-1972		11/1971 to 01/1972	Country	Finland	Survey	Household				The HLH study was an interdisciplinary population study covering different research areas. Data collection efforts under this project included: a study of sexual behavior and contraceptives practices, a study of fertility and family planning, a study of risk patterns in health behavior, and a study of morbidity and the use of medical services. The survey included two questionnaires: one was compl…	Abortion, Alcohol use, Asthma, Back and neck pain, Birth control pills, Cancers, Chronic respiratory diseases, Complete birth history, Condoms, Contraceptives, Diabetes, Digestive diseases, Disability, Employment, Epilepsy, Family planning, Gall bladder and bile duct disease, Gynecological diseases, Headache, Health education, Health literacy, Hearing loss, Height, Housing conditions, Hygiene, Hy…	Finnish Population and Family Welfare Federation	Medical Research Council, Academy of Finland, Research Council for Social Sciences, Academy of Finland, Finnish Population and Family Welfare Federation								Finnish Population and Family Welfare Federation. Finland Study On Health, Living Habits, and Human Relations 1971-1972.							2011-08-22 16:57:00	admin	2021-08-05 13:00:00
118569	France Eurobarometer 66.2: Nuclear Energy and Safety, and Public Health Issues 2006	ZA4527: Eurobarometer 66.2 (Oct-Nov 2006)	10/2006 to 11/2006	Country	France	Survey	Cross-sectional	GESIS - Leibniz Institute for the Social Sciences	https://dbk.gesis.org/dbksearch/SDESC2.ASP?no=4527&db=e&search=&search2=&tab=0&notabs=&nf=1&af=&ll=10		The Eurobarometer is a program commissioned by the European Commission to monitor public opinion in the European Union member countries. Topics vary with each series, and have included agriculture, energy, environment, gender roles, immigration, knowledge of foreign languages, poverty, public health, technology, and other special topics.Eurobarometer 66.2 covered topics including drug abuse, alco…	Alcohol use, Allergies, Anxiety, Asthma, Back pain, COPD, Cancers, Cataracts, Dental care, Diabetes, Secondhand smoke, Eye examinations, Gynecology, Headache, Health care use, Health status, Hemorrhagic stroke, Hormone replacement therapy, Hypertension, Mental health symptoms, Musculoskeletal diseases, Neck pain, Osteoporosis, Pain, Pap smears, Peptic ulcer disease, Screening, Screening mammograp…	European Commission (EC)									European Commission (2012): Eurobarometer 66.2 (Oct-Nov 2006). TNS OPINION & SOCIAL, Brussels [Producer]. GESIS Data Archive, Cologne. ZA4527 Data file Version 1.0.1, doi:10.4232/1.10981							2013-11-07 12:02:00	hadidi	2021-08-05 14:20:00
345817	France European Health Interview Survey 2008 - Eurostat	EnquÃªte Handicap-santÃ© 2008 - Volet MÃ©nages/HSM	04/2008 to 09/2008	Country	France	Survey	Cross-sectional, Individual, Interview	Eurostat	http://ec.europa.eu/eurostat/web/microdata/european-health-interview-survey			Absenteeism, Alcohol use, Antibiotics, Anxiety disorders, Asthma, Back pain, Birth control pills, Cancers, Chemotherapy, Cirrhosis of the liver, Corrective lenses, Dental care, Diabetes, Education, Employment, Secondhand smoke, Family composition, Family size, Fruits, Glucose tests, Health aid, Hearing aids, Height, Home care, Hospitals, Household air pollution, Hypertension, Illicit drug use, In…	Eurostat, National Institute of Statistics and Economic Studies (INSEE) (France)									Eurostat, National Institute of Statistics and Economic Studies (INSEE) (France). France European Health Interview Survey 2008 - Eurostat.					, , ,		2018-04-26 16:16:00	kliewerj	2021-08-06 03:10:00
212335	France Survey of Health, Aging and Retirement in Europe, Wave 1 2004-2005		05/2004 to 07/2005	Country	France	Survey	Household, Individual, Interview, Longitudinal	Survey of Health, Ageing and Retirement in Europe (SHARE) Project	http://www.share-project.org/home0/wave-1.html	Survey of Health, Aging and Retirement in Europe (SHARE)	The Survey of Health, Aging and Retirement in Europe (SHARE) is a multi-country longitudinal study of aging in Europe. The first round took place primarily between February and October 2004, with some data collection in Greece, France, and Belgium through July 2005, and data collection in Israel from October 2005 to July 2006. Wave 1 included a main questionnaire that included 20 modules on healt…	Aged adults, Alcohol use, Analgesics, Antihypertensive drugs, Assets, Asthma, Biopsy, Bladder cancer, Brain and nervous system cancers, Breast cancer, Breathing difficulty, COPD, Cancers, Cardiovascular surgical procedures, Cataracts, Cervix uteri cancer, Colon and rectum cancers, Colonoscopy, Corpus uteri cancer, Corrective lenses, Cough, Dental care, Diabetes, Disability, Edema, Education, Empl…	Munich Center for the Economics of Aging (MEA), Max Planck Institute for Social Law and Social Policy	European Commission (EC), National Institute on Aging (NIA), National Institutes of Health (NIH)						Munich Center for the Economics of Aging (MEA), Max Planck Institute for Social Law and Social Policy	2013	BÃ¶rsch-Supan, A. (2013). Survey of Health, Ageing and Retirement in Europe (SHARE) Wave 1. Release version: 2.6.0. SHARE-ERIC. Data set. DOI: 10.6103/SHARE.w1.260					, ,		2015-07-10 15:21:00	orchid15	2021-08-05 15:50:00
212349	France Survey of Health, Aging and Retirement in Europe, Wave 2 2006-2007		10/2006 to 02/2007	Country	France	Survey	Household, Individual, Interview, Longitudinal	Survey of Health, Ageing and Retirement in Europe (SHARE) Project	http://www.share-project.org/home0/wave-2.html	Survey of Health, Aging and Retirement in Europe (SHARE)	The Survey of Health, Aging and Retirement in Europe (SHARE) is a multi-country longitudinal study of aging in Europe. The second round took place primarily in 2006 and 2007, with data collection in Israel in 2009 and 2010. Wave 2 included a main questionnaire that included 22 modules on health status and behaviors, self-reported height and weight, mental health, economic status, Â social support…	Aged adults, Alcohol use, Alzheimer's disease and other dementias, Analgesics, Antihypertensive drugs, Assets, Asthma, Birth place, Bladder cancer, Brain and nervous system cancers, Breast cancer, Breathing difficulty, COPD, Cancers, Cardiovascular and circulatory diseases, Cataracts, Cervix uteri cancer, Chronic respiratory diseases, Colon and rectum cancers, Corpus uteri cancer, Corrective lens…	Munich Center for the Economics of Aging (MEA), Max Planck Institute for Social Law and Social Policy	European Commission (EC), National Institute on Aging (NIA), National Institutes of Health (NIH)						Munich Center for the Economics of Aging (MEA), Max Planck Institute for Social Law and Social Policy	2013	BÃ¶rsch-Supan, A. (2013). Survey of Health, Ageing and Retirement in Europe (SHARE) Wave 2. Release version: 2.6.0. SHARE-ERIC. Data set. DOI: 10.6103/SHARE.w2.260					, ,		2015-07-10 15:34:00	orchid15	2021-08-05 15:50:00
212388	France Survey of Health, Aging and Retirement in Europe, Wave 4 2011		02/2011 to 09/2011	Country	France	Survey	Household, Individual, Interview, Longitudinal	Survey of Health, Ageing and Retirement in Europe (SHARE) Project	http://www.share-project.org/home0/wave-4.html	Survey of Health, Aging and Retirement in Europe (SHARE)	The Survey of Health, Aging and Retirement in Europe (SHARE) is a multi-country longitudinal study of aging in Europe. Wave 4 took place primarily in 2011, with some data collection in 2010 and 2012.Â Wave 4 was the third regular panel wave of the survey, following the SHARELIFE survey in Wave 3. It included a main questionnaire that included 20 modules on health status and behaviors, self-report…	Aged adults, Alcohol use, Alzheimer's disease and other dementias, Analgesics, Antihypertensive drugs, Assets, Birth place, Bladder cancer, Blood pressure, Blood tests, Brain and nervous system cancers, Breast cancer, Breathing difficulty, COPD, Cancers, Cardiovascular and circulatory diseases, Cataracts, Cervix uteri cancer, Colon and rectum cancers, Corpus uteri cancer, Corrective lenses, Cough…	Munich Center for the Economics of Aging (MEA), Max Planck Institute for Social Law and Social Policy	European Commission (EC), National Institute on Aging (NIA), National Institutes of Health (NIH)						Munich Center for the Economics of Aging (MEA), Max Planck Institute for Social Law and Social Policy	2013	BÃ¶rsch-Supan, A. (2013). Survey of Health, Ageing and Retirement in Europe (SHARE) Wave 4. Release version: 1.1.1. SHARE-ERIC. Data set. DOI: 10.6103/SHARE.w4.111					, ,		2015-07-10 16:58:00	orchid15	2021-08-05 15:50:00
212450	France Survey of Health, Aging and Retirement in Europe, Wave 5 2013	Survey of Health, Ageing, and Retirement in Europe (SHARE)	02/2013 to 11/2013	Country	France	Survey	Household, Individual, Interview, Longitudinal	Survey of Health, Ageing and Retirement in Europe (SHARE) Project	http://www.share-project.org/home0/wave-5.html	Survey of Health, Aging and Retirement in Europe (SHARE)	The Survey of Health, Aging and Retirement in Europe (SHARE) is a multi-country longitudinal study of aging in Europe. Wave 5 took place entirely in 2013. It included a main questionnaire that included modules on health status and behaviors, self-reported height and weight, mental health, economic status, social support, and an end of life questionnaire for respondents who had died. New modules a…	Aged adults, Alcohol use, Allergies, Alzheimer's disease and other dementias, Analgesics, Antihypertensive drugs, Appendicitis, Assets, Asthma, Back pain, Birth place, Bladder cancer, Blood tests, Brain and nervous system cancers, Breast cancer, COPD, Cancers, Cardiovascular and circulatory diseases, Cataracts, Cervix uteri cancer, Child care, Chronic respiratory diseases, Colon and rectum cancer…	Munich Center for the Economics of Aging (MEA), Max Planck Institute for Social Law and Social Policy	European Commission (EC), National Institute on Aging (NIA), National Institutes of Health (NIH)						Munich Center for the Economics of Aging (MEA), Max Planck Institute for Social Law and Social Policy	2015	BÃ¶rsch-Supan, A. (2015). Survey of Health, Ageing and Retirement in Europe (SHARE) Wave 5. Release version: 1.0.0. SHARE-ERIC. Data set. DOI: 10.6103/SHARE.w5.100					, ,		2015-07-13 11:31:00	elnel	2021-08-05 15:50:00
356697	France Survey of Health, Aging and Retirement in Europe, Wave 6 2015		02/2015 to 11/2015	Country	France	Survey	Household, Individual, Interview, Longitudinal	Survey of Health, Ageing and Retirement in Europe (SHARE) Project	http://www.share-project.org/data-documentation/waves-overview/wave-6.html	Survey of Health, Aging and Retirement in Europe (SHARE)	The Survey of Health, Aging and Retirement in Europe (SHARE) is a multi-country longitudinal study of aging in Europe. Wave 6 took place in 2015. It included a main questionnaire that included modules on health status and behaviors, self-reported height and weight, mental health, economic status, and social support. Wave 6 added the new innovation of Dried Blood Spots data collection.Further info…	Aged adults, Alcohol use, Appetite loss, Assets, Back pain, Birth place, Bladder cancer, Blood pressure, Blood tests, Brain and nervous system cancers, Breast cancer, Breathing difficulty, COPD, Cancers, Cardiovascular and circulatory diseases, Cataracts, Cervix uteri cancer, Chronic kidney diseases, Chronic respiratory diseases, Cognitive assessment, Colon and rectum cancers, Corpus uteri cancer…	Munich Center for the Economics of Aging (MEA), Max Planck Institute for Social Law and Social Policy, CentERdata, TNS Poland	National Institute on Aging (NIA), National Institutes of Health (NIH), Federal Ministry of Education and Research (Germany), Munich Center for the Economics of Aging (MEA), Max Planck Institute for Social Law and Social Policy, European Commission (EC)						Munich Center for the Economics of Aging (MEA), Max Planck Institute for Social Law and Social Policy	2017	BÃ¶rsch-Supan, A. (2018). Survey of Health, Ageing and Retirement in Europe (SHARE) Wave 6. Release version: 6.1.0. SHARE-ERIC. Data set. DOI: 10.6103/SHARE.w6.611					, , , ,		2018-07-10 09:40:00	jrawling	2021-08-13 13:45:00
345792	Georgia Health Care Statistical Yearbook 2016		01/1996 to 12/2016	Country	Georgia	Report	Subnationally representative, Urban-rural representative	National Center for Disease Control and Public Health (Georgia)	http://www.ncdc.ge/Pages/User/Documents.aspx?ID=f10b3ffb-da47-4488-94df-2f03764cf365&language=en-US	Georgia Health Care Statistical Yearbook		Abortion, Adolescents, Adult mortality, Alcohol use, Allergies, Ambulances, Amoebiasis, Amputation, Anemia, Antenatal care, Anthropometry, Appendicitis, Asthma, BCG vaccines, Beds, Bladder cancer, Blood disorders, Blood glucose, Blood pressure, Blood supply, Body mass index, Brain and nervous system cancers, Breast cancer, Breastfeeding, Burns, COPD, Caesarean section, Cancers, Cardiovascular and…	Georgia Ministry of Labor, Health and Social Affairs, National Center for Disease Control and Public Health (Georgia), United Nations Population Fund (UNFPA)							National Center for Disease Control and Public Health (Georgia)	2017	Georgia Ministry of Labor, Health and Social Affairs, National Center for Disease Control and Public Health (Georgia), United Nations Population Fund (UNFPA). Georgia Health Care Statistical Yearbook 2016. Tbilisi, Georgia: National Center for Disease Control and Public Health (Georgia), 2017.							2018-04-26 13:54:00	jmihalik	2021-08-25 16:33:00
424866	Georgia Health Care Statistical Yearbook 2018	Health Care Statistical Yearbook 2018 Georgia	01/1996 to 12/2018	Country	Georgia	Report	Discharge, Epi surveillance, Inpatient, Nationally representative, Outpatient, Subnationally representative, Urban-rural representative	National Center for Disease Control and Public Health (Georgia)	https://www.ncdc.ge/#/blog/blog-list/f10b3ffb-da47-4488-94df-2f03764cf365	Georgia Health Care Statistical Yearbook		Abortion, Adolescents, Adult mortality, Alcohol use, Allergies, Ambulances, Amoebiasis, Amputation, Anemia, Antenatal care, Anthropometry, Appendicitis, Asthma, BCG vaccines, Beds, Bladder cancer, Blood disorders, Blood glucose, Blood pressure, Blood supply, Body mass index, Brain and nervous system cancers, Breast cancer, Breastfeeding, Burns, COPD, Caesarean section, Cancers, Cardiovascular and…	Georgia Ministry of Labor, Health and Social Affairs, National Center for Disease Control and Public Health (Georgia), United Nations Population Fund (UNFPA)							National Center for Disease Control and Public Health (Georgia)	2019	Georgia Ministry of Labor, Health and Social Affairs, National Center for Disease Control and Public Health (Georgia), United Nations Population Fund (UNFPA). Georgia Health Care Statistical Yearbook 2018. Tbilisi, Georgia: National Center for Disease Control and Public Health (Georgia), 2019.							2019-11-12 12:49:00	jfc23	2021-10-06 12:52:00
212493	Georgia Hospital Data 2014		01/2014 to 12/2014	Country	Georgia	Administrative data	Discharge, Inpatient, Outpatient					Causes of morbidity, Eclampsia, Maternal sepsis, Hypertensive disorders of pregnancy, Uterine fibroids, Polycystic ovarian syndrome, Endometriosis, Genital prolapse, Preterm birth, Neonatal conditions, Ectopic pregnancy, Heart failure, Ischemic heart disease, Cleft lip and cleft palate, Down's syndrome, Turner syndrome, Klinefelter syndrome, Musculoskeletal anomalies, Neural tube defects, Congeni…	National Center for Disease Control and Public Health (Georgia)									National Center for Disease Control and Public Health (Georgia). Georgia Hospital Data 2014.							2015-07-13 13:26:00	gdntmoon	2021-08-05 16:00:00
118570	Germany Eurobarometer 66.2: Nuclear Energy and Safety, and Public Health Issues 2006	ZA4527: Eurobarometer 66.2 (Oct-Nov 2006)	10/2006 to 11/2006	Country	Germany	Survey	Cross-sectional	GESIS - Leibniz Institute for the Social Sciences	https://dbk.gesis.org/dbksearch/SDESC2.ASP?no=4527&db=e&search=&search2=&tab=0&notabs=&nf=1&af=&ll=10		The Eurobarometer is a program commissioned by the European Commission to monitor public opinion in the European Union member countries. Topics vary with each series, and have included agriculture, energy, environment, gender roles, immigration, knowledge of foreign languages, poverty, public health, technology, and other special topics.Eurobarometer 66.2 covered topics including drug abuse, alco…	Alcohol use, Allergies, Anxiety, Asthma, Back pain, COPD, Cancers, Cataracts, Dental care, Diabetes, Secondhand smoke, Eye examinations, Gynecology, Headache, Health care use, Health status, Hemorrhagic stroke, Hormone replacement therapy, Hypertension, Mental health symptoms, Musculoskeletal diseases, Neck pain, Osteoporosis, Pain, Pap smears, Peptic ulcer disease, Screening, Screening mammograp…	European Commission (EC)									European Commission (2012): Eurobarometer 66.2 (Oct-Nov 2006). TNS OPINION & SOCIAL, Brussels [Producer]. GESIS Data Archive, Cologne. ZA4527 Data file Version 1.0.1, doi:10.4232/1.10981							2013-11-07 12:02:00	hadidi	2021-08-05 14:20:00
67132	Germany Hospital Discharges by Diagnosis 2009	Diagnosedaten der Patienten und Patientinnen in KrankenhÃ¤usern (einschl. Sterbe- und StundenfÃ¤lle)	01/2009 to 12/2009	Country	Germany	Administrative data	Discharge, Inpatient	Federal Statistical Office (Germany)	https://www.destatis.de/DE/Publikationen/Thematisch/Gesundheit/Krankenhaeuser/DiagnosedatenKrankenhaus.html		This report presents statistics on hospital patients by length of stay, diagnosis, region, sex, and 5-year age groups. Diagnoses are presented according to both the European Shortlist and four-digit ICD-10 codes. Separate tables present deaths that occured in the hospital by diagnosis, as well as congenital anomalies diagnosed in babies less than one month old.	Causes of death, Causes of morbidity, Cleft lip and cleft palate, Congenital anomalies, Congenital heart anomalies, Digestive system malformations, Down's syndrome, Fetal alcohol syndrome, Hospitals, ICD-10, Length of stay, Neural tube defects, Eclampsia, Maternal sepsis, Hypertensive disorders of pregnancy, Uterine fibroids, Polycystic ovarian syndrome, Endometriosis, Genital prolapse, Preterm b…	Federal Statistical Office (Germany)							Federal Statistical Office (Germany)	2011	Federal Statistical Office (Germany). Germany Hospital Discharges by Diagnosis 2009. Wiesbaden, Germany: Federal Statistical Office (Germany), 2011.							2012-12-14 15:19:00	admin	2021-08-05 13:10:00
22189	Germany National Health Interview and Examination Survey 1997-1999	Bundes-Gesundheitssurvey (BGS) 1998	10/1997 to 03/1999	Country	Germany	Survey	Exam, Household, Individual, Interview, Longitudinal, Nationally representative	Robert Koch Institute	http://www.rki.de/DE/Content/Gesundheitsmonitoring/Studien/Degs/bgs98/bgs98_node.html		This survey, also known as BGS98, examined the health of the adult population in Germany. Information was gathered from 7,124 people, ages 18-79 years, living in private households. Institutionalized populations and individuals whose German language abilities were not strong enough to understand the questionnaires were excluded. In addition to the core survey, there were modules on drug use (pres…	Alcohol use, Alcohol use disorders, Allergies, Amputation, Analgesics, Anthropometry, Antihypertensive drugs, Antimalarials, Antimotility drugs, Asthma, BCG vaccines, Back and neck pain, Back pain, Birth place, Blood glucose, Blood pressure, Blood tests, Body mass index, Breathing difficulty, Burns, COPD, Calcium, Cancers, Cardiovascular and circulatory diseases, Cerebrovascular diseases, Cholera…	Robert Koch Institute, Federal Institute for Drugs and Medical Devices (Germany), Federal Environment Agency (Germany), Max Planck Institute of Psychiatry	Federal Ministry of Health (Germany), Robert Koch Institute, Federal Ministry for the Environment, Nature Conservation and Nuclear Safety (Germany)						Robert Koch Institute	2000	Federal Environment Agency (Germany), Federal Institute for Drugs and Medical Devices (Germany), Max Planck Institute of Psychiatry, Robert Koch Institute. Germany National Health Interview and Examination Survey 1997-1999. Berlin, Germany: Robert Koch Institute, 2000.					,		2010-12-22 17:11:00	nighnoel	2021-08-05 12:50:00
66554	Germany National Nutrition Survey II 2005-2007	Nationale Verzehrsstudie II	11/2005 to 01/2007	Country	Germany	Survey	Cross-sectional, Facility (non-health), Individual, Interview, Nationally representative, Urban-rural representative	Max Rubner Institute	http://www.mri.bund.de/en/de/institute/ernaehrungsverhalten/forschungsprojekte/die-nationale-verzehrsstudie-ii.html		The National Nutrition Survey II examined the dietary habits of 19,329 residents of Germany, ages 14-80. Participants were chosen using two-stage stratified random sampling, and interviewed at over 500 study centers throughout Germany. Survey instruments included dietary history interviews and 24-hour dietary recalls. General health behavior and sociodemographic information was obtained through a…	Alcohol use, Allergies, Anthropometry, Asthma, Birth control pills, Birth place, Body mass index, Breast cancer, Breastfeeding, Calcium, Cancers, Chronic kidney diseases, Cirrhosis of the liver, Colon and rectum cancers, Contraceptives, Dermatitis, Diabetes, Diet, Eating disorders, Education, Employment, Endocrine disorders, Secondhand smoke, Family size, Folic acid, Folic acid supplements, Gout,…	Max Rubner Institute, Federal Ministry of Food, Agriculture, and Consumer Protection (Germany)							Max Rubner Institute		Federal Ministry of Food, Agriculture, and Consumer Protection (Germany), Max Rubner Institute. Germany National Nutrition Survey II 2005-2007. Max Rubner Institute.							2012-12-07 12:33:00	admin	2021-08-05 13:10:00
212330	Germany Survey of Health, Aging and Retirement in Europe, Wave 1 2004		02/2004 to 10/2004	Country	Germany	Survey	Household, Individual, Interview, Longitudinal	Survey of Health, Ageing and Retirement in Europe (SHARE) Project	http://www.share-project.org/home0/wave-1.html	Survey of Health, Aging and Retirement in Europe (SHARE)	The Survey of Health, Aging and Retirement in Europe (SHARE) is a multi-country longitudinal study of aging in Europe. The first round took place primarily between February and October 2004, with some data collection in Greece, France, and Belgium through July 2005, and data collection in Israel from October 2005 to July 2006. Wave 1 included a main questionnaire that included 20 modules on healt…	Aged adults, Alcohol use, Analgesics, Antihypertensive drugs, Assets, Asthma, Biopsy, Bladder cancer, Brain and nervous system cancers, Breast cancer, Breathing difficulty, COPD, Cancers, Cardiovascular surgical procedures, Cataracts, Cervix uteri cancer, Colon and rectum cancers, Colonoscopy, Corpus uteri cancer, Corrective lenses, Cough, Dental care, Diabetes, Disability, Edema, Education, Empl…	Munich Center for the Economics of Aging (MEA), Max Planck Institute for Social Law and Social Policy	European Commission (EC), National Institute on Aging (NIA), National Institutes of Health (NIH)						Munich Center for the Economics of Aging (MEA), Max Planck Institute for Social Law and Social Policy	2013	BÃ¶rsch-Supan, A. (2013). Survey of Health, Ageing and Retirement in Europe (SHARE) Wave 1. Release version: 2.6.0. SHARE-ERIC. Data set. DOI: 10.6103/SHARE.w1.260					, ,		2015-07-10 15:16:00	orchid15	2021-08-05 15:50:00
212343	Germany Survey of Health, Aging and Retirement in Europe, Wave 2 2006-2007		09/2006 to 08/2007	Country	Germany	Survey	Household, Individual, Interview, Longitudinal	Survey of Health, Ageing and Retirement in Europe (SHARE) Project	http://www.share-project.org/home0/wave-2.html	Survey of Health, Aging and Retirement in Europe (SHARE)	The Survey of Health, Aging and Retirement in Europe (SHARE) is a multi-country longitudinal study of aging in Europe. The second round took place primarily in 2006 and 2007, with data collection in Israel in 2009 and 2010. Wave 2 included a main questionnaire that included 22 modules on health status and behaviors, self-reported height and weight, mental health, economic status, Â social support…	Aged adults, Alcohol use, Alzheimer's disease and other dementias, Analgesics, Antihypertensive drugs, Assets, Asthma, Birth place, Bladder cancer, Brain and nervous system cancers, Breast cancer, Breathing difficulty, COPD, Cancers, Cardiovascular and circulatory diseases, Cataracts, Cervix uteri cancer, Chronic respiratory diseases, Colon and rectum cancers, Corpus uteri cancer, Corrective lens…	Munich Center for the Economics of Aging (MEA), Max Planck Institute for Social Law and Social Policy	European Commission (EC), National Institute on Aging (NIA), National Institutes of Health (NIH)						Munich Center for the Economics of Aging (MEA), Max Planck Institute for Social Law and Social Policy	2013	BÃ¶rsch-Supan, A. (2013). Survey of Health, Ageing and Retirement in Europe (SHARE) Wave 2. Release version: 2.6.0. SHARE-ERIC. Data set. DOI: 10.6103/SHARE.w2.260					, ,		2015-07-10 15:30:00	orchid15	2021-08-05 15:50:00
212378	Germany Survey of Health, Aging and Retirement in Europe, Wave 4 2011-2012		02/2011 to 03/2012	Country	Germany	Survey	Household, Individual, Interview, Longitudinal	Survey of Health, Ageing and Retirement in Europe (SHARE) Project	http://www.share-project.org/home0/wave-4.html	Survey of Health, Aging and Retirement in Europe (SHARE)	The Survey of Health, Aging and Retirement in Europe (SHARE) is a multi-country longitudinal study of aging in Europe. Wave 4 took place primarily in 2011, with some data collection in 2010 and 2012.Â Wave 4 was the third regular panel wave of the survey, following the SHARELIFE survey in Wave 3. It included a main questionnaire that included 20 modules on health status and behaviors, self-report…	Aged adults, Alcohol use, Alzheimer's disease and other dementias, Analgesics, Antihypertensive drugs, Assets, Birth place, Bladder cancer, Blood pressure, Blood tests, Brain and nervous system cancers, Breast cancer, Breathing difficulty, COPD, Cancers, Cardiovascular and circulatory diseases, Cataracts, Cervix uteri cancer, Cholesterol, Colon and rectum cancers, Corpus uteri cancer, Corrective …	Munich Center for the Economics of Aging (MEA), Max Planck Institute for Social Law and Social Policy	European Commission (EC), National Institute on Aging (NIA), National Institutes of Health (NIH)						Munich Center for the Economics of Aging (MEA), Max Planck Institute for Social Law and Social Policy	2013	BÃ¶rsch-Supan, A. (2013). Survey of Health, Ageing and Retirement in Europe (SHARE) Wave 4. Release version: 1.1.1. SHARE-ERIC. Data set. DOI: 10.6103/SHARE.w4.111					, ,		2015-07-10 16:53:00	orchid15	2021-08-05 15:50:00
212444	Germany Survey of Health, Aging and Retirement in Europe, Wave 5 2013	Survey of Health, Ageing, and Retirement in Europe (SHARE)	02/2013 to 09/2013	Country	Germany	Survey	Household, Individual, Interview, Longitudinal	Survey of Health, Ageing and Retirement in Europe (SHARE) Project	http://www.share-project.org/home0/wave-5.html	Survey of Health, Aging and Retirement in Europe (SHARE)	The Survey of Health, Aging and Retirement in Europe (SHARE) is a multi-country longitudinal study of aging in Europe. Wave 5 took place entirely in 2013. It included a main questionnaire that included modules on health status and behaviors, self-reported height and weight, mental health, economic status, social support, and an end of life questionnaire for respondents who had died. New modules a…	Aged adults, Alcohol use, Allergies, Alzheimer's disease and other dementias, Analgesics, Antihypertensive drugs, Appendicitis, Assets, Asthma, Back pain, Birth place, Bladder cancer, Blood tests, Brain and nervous system cancers, Breast cancer, COPD, Cancers, Cardiovascular and circulatory diseases, Cataracts, Cervix uteri cancer, Child care, Chronic respiratory diseases, Colon and rectum cancer…	Munich Center for the Economics of Aging (MEA), Max Planck Institute for Social Law and Social Policy	European Commission (EC), National Institute on Aging (NIA), National Institutes of Health (NIH)						Munich Center for the Economics of Aging (MEA), Max Planck Institute for Social Law and Social Policy	2015	BÃ¶rsch-Supan, A. (2015). Survey of Health, Ageing and Retirement in Europe (SHARE) Wave 5. Release version: 1.0.0. SHARE-ERIC. Data set. DOI: 10.6103/SHARE.w5.100					, ,		2015-07-13 10:56:00	elnel	2021-08-05 15:50:00
356698	Germany Survey of Health, Aging and Retirement in Europe, Wave 6 2015		02/2015 to 11/2015	Country	Germany	Survey	Household, Individual, Interview, Longitudinal	Survey of Health, Ageing and Retirement in Europe (SHARE) Project	http://www.share-project.org/data-documentation/waves-overview/wave-6.html	Survey of Health, Aging and Retirement in Europe (SHARE)	The Survey of Health, Aging and Retirement in Europe (SHARE) is a multi-country longitudinal study of aging in Europe. Wave 6 took place in 2015. It included a main questionnaire that included modules on health status and behaviors, self-reported height and weight, mental health, economic status, and social support. Wave 6 added the new innovation of Dried Blood Spots data collection.Further info…	Aged adults, Alcohol use, Appetite loss, Assets, Back pain, Birth place, Bladder cancer, Blood pressure, Blood tests, Brain and nervous system cancers, Breast cancer, Breathing difficulty, COPD, Cancers, Cardiovascular and circulatory diseases, Cataracts, Cervix uteri cancer, Chronic kidney diseases, Chronic respiratory diseases, Cognitive assessment, Colon and rectum cancers, Corpus uteri cancer…	Munich Center for the Economics of Aging (MEA), Max Planck Institute for Social Law and Social Policy, CentERdata, TNS Poland	National Institute on Aging (NIA), National Institutes of Health (NIH), Federal Ministry of Education and Research (Germany), Munich Center for the Economics of Aging (MEA), Max Planck Institute for Social Law and Social Policy, European Commission (EC)						Munich Center for the Economics of Aging (MEA), Max Planck Institute for Social Law and Social Policy	2017	BÃ¶rsch-Supan, A. (2018). Survey of Health, Ageing and Retirement in Europe (SHARE) Wave 6. Release version: 6.1.0. SHARE-ERIC. Data set. DOI: 10.6103/SHARE.w6.611					, , , ,		2018-07-10 09:41:00	jrawling	2021-08-06 04:40:00
344307	Global Burden of Disease Study 2016 (GBD 2016) Healthcare Access and Quality Index Based on Amenable Mortality 1990â€“2016		01/1990 to 12/2016	Global	Global	Estimate		Institute for Health Metrics and Evaluation (IHME)			Global Burden of Disease Study 2016 (GBD 2016) estimates were used in an analysis of personal healthcare access and quality for 195 countries and territories, as well as selected subnational locations, over time. This dataset includes the following global, regional, national, and selected subnational estimates for 1990-2016: age-standardized risk-standardized death rates from 24 non-cancer causes…	Adverse effects of medical treatments, Appendicitis, Breast cancer, Cardiovascular and circulatory diseases, Cerebrovascular diseases, Cervix uteri cancer, Chronic kidney diseases, Chronic respiratory diseases, Colon and rectum cancers, Congenital heart anomalies, Diabetes, Diarrheal diseases, Diphtheria, Epilepsy, Gall bladder and bile duct disease, Health care access, Hodgkin lymphoma, Inguinal…	Global Burden of Disease Collaborative Network	Bill and Melinda Gates Foundation (BMGF)						Institute for Health Metrics and Evaluation (IHME)	2018	Global Burden of Disease Collaborative Network. Global Burden of Disease Study 2016 (GBD 2016) Healthcare Access and Quality Index Based on Amenable Mortality 1990â€“2016. Seattle, United States of America: Institute for Health Metrics and Evaluation (IHME), 2018.							2018-04-20 10:54:00	brentb4	2021-11-08 15:48:00
453971	Global Burden of Disease Study 2019 (GBD 2019) Covariates 1980-2019		01/1980 to 12/2019	Global	Global	Estimate		Institute for Health Metrics and Evaluation (IHME)			The Global Burden of Disease Study 2019 (GBD 2019), coordinated by the Institute for Health Metrics and Evaluation (IHME), estimated the burden of diseases, injuries, and risk factors for 204 countries and territories and selected subnational locations.Covariates, which are independent variables with a positive or negative relationship to GBD diseases and conditions, are used to inform the estima…	Abortion, Agriculture, Alcohol use, Alzheimer's disease and other dementias, Ambient temperature, Anemia, Animal injuries, Antenatal care, Anthropometry, Antibiotics, Antihelminthics, Antimalarials, Anxiety disorders, Aortic aneurysm, Asthma, Atrial fibrillation and flutter, BCG vaccines, Beds, Birth weight, Bladder cancer, Blood glucose, Blood pressure, Body mass index, Breast cancer, Breastfeed…	Global Burden of Disease Collaborative Network	Bill and Melinda Gates Foundation (BMGF)						Institute for Health Metrics and Evaluation (IHME)	2020	Global Burden of Disease Collaborative Network. Global Burden of Disease Study 2019 (GBD 2019) Covariates 1980-2019. Seattle, United States of America: Institute for Health Metrics and Evaluation (IHME), 2020.							2020-08-04 11:06:00	brentb4	2021-11-08 15:48:00
118571	Greece Eurobarometer 66.2: Nuclear Energy and Safety, and Public Health Issues 2006	ZA4527: Eurobarometer 66.2 (Oct-Nov 2006)	10/2006 to 11/2006	Country	Greece	Survey	Cross-sectional	GESIS - Leibniz Institute for the Social Sciences	https://dbk.gesis.org/dbksearch/SDESC2.ASP?no=4527&db=e&search=&search2=&tab=0&notabs=&nf=1&af=&ll=10		The Eurobarometer is a program commissioned by the European Commission to monitor public opinion in the European Union member countries. Topics vary with each series, and have included agriculture, energy, environment, gender roles, immigration, knowledge of foreign languages, poverty, public health, technology, and other special topics.Eurobarometer 66.2 covered topics including drug abuse, alco…	Alcohol use, Allergies, Anxiety, Asthma, Back pain, COPD, Cancers, Cataracts, Dental care, Diabetes, Secondhand smoke, Eye examinations, Gynecology, Headache, Health care use, Health status, Hemorrhagic stroke, Hormone replacement therapy, Hypertension, Mental health symptoms, Musculoskeletal diseases, Neck pain, Osteoporosis, Pain, Pap smears, Peptic ulcer disease, Screening, Screening mammograp…	European Commission (EC)									European Commission (2012): Eurobarometer 66.2 (Oct-Nov 2006). TNS OPINION & SOCIAL, Brussels [Producer]. GESIS Data Archive, Cologne. ZA4527 Data file Version 1.0.1, doi:10.4232/1.10981							2013-11-07 12:02:00	hadidi	2021-08-05 14:20:00
212338	Greece Survey of Health, Aging and Retirement in Europe, Wave 1 2004-2005		04/2004 to 04/2005	Country	Greece	Survey	Household, Individual, Interview, Longitudinal	Survey of Health, Ageing and Retirement in Europe (SHARE) Project	http://www.share-project.org/home0/wave-1.html	Survey of Health, Aging and Retirement in Europe (SHARE)	The Survey of Health, Aging and Retirement in Europe (SHARE) is a multi-country longitudinal study of aging in Europe. The first round took place primarily between February and October 2004, with some data collection in Greece, France, and Belgium through July 2005, and data collection in Israel from October 2005 to July 2006. Wave 1 included a main questionnaire that included 20 modules on healt…	Aged adults, Alcohol use, Analgesics, Antihypertensive drugs, Assets, Asthma, Biopsy, Bladder cancer, Brain and nervous system cancers, Breast cancer, Breathing difficulty, COPD, Cancers, Cardiovascular surgical procedures, Cataracts, Cervix uteri cancer, Colon and rectum cancers, Colonoscopy, Corpus uteri cancer, Corrective lenses, Cough, Dental care, Diabetes, Disability, Edema, Education, Empl…	Munich Center for the Economics of Aging (MEA), Max Planck Institute for Social Law and Social Policy	European Commission (EC), National Institute on Aging (NIA), National Institutes of Health (NIH)						Munich Center for the Economics of Aging (MEA), Max Planck Institute for Social Law and Social Policy	2013	BÃ¶rsch-Supan, A. (2013). Survey of Health, Ageing and Retirement in Europe (SHARE) Wave 1. Release version: 2.6.0. SHARE-ERIC. Data set. DOI: 10.6103/SHARE.w1.260					, ,		2015-07-10 15:24:00	orchid15	2021-08-05 15:50:00
212352	Greece Survey of Health, Aging and Retirement in Europe, Wave 2 2007		01/2007 to 07/2007	Country	Greece	Survey	Household, Individual, Interview, Longitudinal	Survey of Health, Ageing and Retirement in Europe (SHARE) Project	http://www.share-project.org/home0/wave-2.html	Survey of Health, Aging and Retirement in Europe (SHARE)	The Survey of Health, Aging and Retirement in Europe (SHARE) is a multi-country longitudinal study of aging in Europe. The second round took place primarily in 2006 and 2007, with data collection in Israel in 2009 and 2010. Wave 2 included a main questionnaire that included 22 modules on health status and behaviors, self-reported height and weight, mental health, economic status, Â social support…	Aged adults, Alcohol use, Alzheimer's disease and other dementias, Analgesics, Antihypertensive drugs, Assets, Asthma, Birth place, Bladder cancer, Brain and nervous system cancers, Breast cancer, Breathing difficulty, COPD, Cancers, Cardiovascular and circulatory diseases, Cataracts, Cervix uteri cancer, Chronic respiratory diseases, Colon and rectum cancers, Corpus uteri cancer, Corrective lens…	Munich Center for the Economics of Aging (MEA), Max Planck Institute for Social Law and Social Policy	European Commission (EC), National Institute on Aging (NIA), National Institutes of Health (NIH)						Munich Center for the Economics of Aging (MEA), Max Planck Institute for Social Law and Social Policy	2013	BÃ¶rsch-Supan, A. (2013). Survey of Health, Ageing and Retirement in Europe (SHARE) Wave 2. Release version: 2.6.0. SHARE-ERIC. Data set. DOI: 10.6103/SHARE.w2.260					, ,		2015-07-10 15:37:00	orchid15	2021-08-05 15:50:00
356699	Greece Survey of Health, Aging and Retirement in Europe, Wave 6 2015		02/2015 to 11/2015	Country	Greece	Survey	Household, Individual, Interview, Longitudinal	Survey of Health, Ageing and Retirement in Europe (SHARE) Project	http://www.share-project.org/data-documentation/waves-overview/wave-6.html	Survey of Health, Aging and Retirement in Europe (SHARE)	The Survey of Health, Aging and Retirement in Europe (SHARE) is a multi-country longitudinal study of aging in Europe. Wave 6 took place in 2015. It included a main questionnaire that included modules on health status and behaviors, self-reported height and weight, mental health, economic status, and social support. Wave 6 added the new innovation of Dried Blood Spots data collection.Further info…	Aged adults, Alcohol use, Appetite loss, Assets, Back pain, Birth place, Bladder cancer, Blood pressure, Blood tests, Brain and nervous system cancers, Breast cancer, Breathing difficulty, COPD, Cancers, Cardiovascular and circulatory diseases, Cataracts, Cervix uteri cancer, Chronic kidney diseases, Chronic respiratory diseases, Cognitive assessment, Colon and rectum cancers, Corpus uteri cancer…	Munich Center for the Economics of Aging (MEA), Max Planck Institute for Social Law and Social Policy, CentERdata, TNS Poland	National Institute on Aging (NIA), National Institutes of Health (NIH), Federal Ministry of Education and Research (Germany), Munich Center for the Economics of Aging (MEA), Max Planck Institute for Social Law and Social Policy, European Commission (EC)						Munich Center for the Economics of Aging (MEA), Max Planck Institute for Social Law and Social Policy	2017	BÃ¶rsch-Supan, A. (2018). Survey of Health, Ageing and Retirement in Europe (SHARE) Wave 6. Release version: 6.1.0. SHARE-ERIC. Data set. DOI: 10.6103/SHARE.w6.611					, , , ,		2018-07-10 09:45:00	jrawling	2021-08-13 13:45:00
32363	Guyana Health Statistical Bulletin 2004		01/2004 to 12/2004	Country	Guyana	Report	Nationally representative, Subnationally representative	Ministry of Health (Guyana)	http://www.health.gov.gy/MOH/index.php/publications		This bulletin, prepared by the Health Statistics Unit of the Ministry of Health of Guyana for the period of January to December 2004, provides an overview of Guyana's health status and a general analysis of health statistics countrywide and by region. ItÂ includes data, tables and appendices, and reports on notification of births, registration of deaths, immunization, outpatient, inpatient, prima…	Allergies, Anemia, Antenatal care, Asthma, BCG vaccines, Beds, Cancers, Cardiovascular and circulatory diseases, Cerebrovascular diseases, Child mortality, Cirrhosis of the liver, Congenital anomalies, Death certificates, Dental caries, Diabetes, Diarrhea, Digestive diseases, Epilepsy, Fertility, Gastritis and duodenitis, Gynecological diseases, HIV and AIDS, Health care expenditures, Health care…	Ministry of Health (Guyana)							Ministry of Health (Guyana)		Ministry of Health (Guyana). Guyana Health Statistical Bulletin 2004. Georgetown, Guyana: Ministry of Health (Guyana).							2012-04-27	admin	2021-11-10 14:53:00
223496	Has peptic ulcer disease changed during the past ten years in Korea? A prospective multi-center study		01/2004 to 12/2005		Republic of Korea	Scientific literature						Peptic ulcer disease			Jang HJ, Choi MH, Shin WG, Kim KH, Chung YW, Kim KO, Park CH, Baek IH, Baik KH, Kae SH, Kim HY	Dig Dis Sci	53	6	1527â€“31		2008	Jang HJ, Choi MH, Shin WG, Kim KH, Chung YW, Kim KO, Park CH, Baek IH, Baik KH, Kae SH, Kim HY. Has peptic ulcer disease changed during the past ten years in Korea? A prospective multi-center study. Dig Dis Sci. 2008; 53(6): 1527â€“31.							2015-09-08 10:42:00	ntr2	2021-07-20 16:30:00
374715	Health Statistics in the Nordic Countries 1995	Helsestatistik for de nordiske lande 1995	01/1980 to 12/1995	Country	Denmark, Faroe Islands, Finland, Ã…land Islands, Greenland, Iceland, Norway, Sweden	Report		Nordic Co-operation (Denmark)	http://urn.kb.se/resolve?urn=urn:nbn:se:norden:org:diva-4597		Health Statistics for the Nordic Countries provides health data for Denmark, Finland, Greenland, Iceland, Norway, and Sweden. Topics covered include health care use, health care expenditure, mortality, morbidity, population and fertility.Â	Abortion, Abortive outcome, Alzheimer's disease and other dementias, Analgesics, Asthma, BCG vaccines, Beds, Birth weight, Bladder cancer, Breast cancer, COPD, Caesarean section, Cancers, Cardiovascular and circulatory diseases, Cardiovascular surgical procedures, Causes of morbidity, Cervix uteri cancer, Chlamydia, Chronic respiratory diseases, Cirrhosis of the liver, Colon and rectum cancers, C…	Nordic Medico-Statistical Committee (NOMESKO) (Denmark)							Nordic Medico-Statistical Committee (NOMESKO) (Denmark)	1997	Nordic Medico-Statistical Committee (NOMESKO) (Denmark). Health Statistics in the Nordic Countries 1995. Copenhagen, Denmark: Nordic Medico-Statistical Committee (NOMESKO) (Denmark), 1997.							2018-10-26 16:24:00	lylam	2020-07-08 17:00:00
374720	Health Statistics in the Nordic Countries 1996	Helsestatistik for de nordiske lande 1996	01/1985 to 12/1996	Country	Denmark, Faroe Islands, Finland, Ã…land Islands, Greenland, Iceland, Norway, Sweden	Report		Nordic Co-operation (Denmark)	http://urn.kb.se/resolve?urn=urn:nbn:se:norden:org:diva-4596		Health Statistics for the Nordic Countries provides health data for Denmark, Finland, Greenland, Iceland, Norway, and Sweden. Topics covered include health care use, health care expenditure, mortality, morbidity, population, and fertility.Â	Abortion, Abortive outcome, Alcohol use disorders, Alzheimer's disease and other dementias, Analgesics, Antibiotics, Asthma, BCG vaccines, Beds, Birth control pills, Birth weight, Bladder cancer, Breast cancer, COPD, Caesarean section, Cancers, Cardiovascular and circulatory diseases, Cardiovascular surgical procedures, Cervix uteri cancer, Chlamydia, Chronic respiratory diseases, Cirrhosis of th…	Nordic Medico-Statistical Committee (NOMESKO) (Denmark)							Nordic Medico-Statistical Committee (NOMESKO) (Denmark)	1998	Nordic Medico-Statistical Committee (NOMESKO) (Denmark). Health Statistics in the Nordic Countries 1996. Copenhagen, Denmark: Nordic Medico-Statistical Committee (NOMESKO) (Denmark), 1998.							2018-10-26 17:03:00	lylam	2020-07-08 17:00:00
374722	Health Statistics in the Nordic Countries 1997	Helsestatistik for de nordiske lande 1997	01/1985 to 12/1997	Country	Denmark, Faroe Islands, Finland, Ã…land Islands, Greenland, Iceland, Norway, Sweden	Report		Nordic Co-operation (Denmark)	http://urn.kb.se/resolve?urn=urn:nbn:se:norden:org:diva-4595		Health Statistics for the Nordic Countries provides health data for Denmark, Finland, Greenland, Iceland, Norway, and Sweden. Topics covered include health care use, health care expenditure, mortality, morbidity, population and fertility.Â	Abortion, Abortive outcome, Alcohol use disorders, Alzheimer's disease and other dementias, Analgesics, Antibiotics, Asthma, BCG vaccines, Beds, Birth control pills, Birth weight, Bladder cancer, Breast cancer, COPD, Caesarean section, Cancers, Cardiovascular and circulatory diseases, Cardiovascular surgical procedures, Cervix uteri cancer, Chlamydia, Chronic respiratory diseases, Cirrhosis of th…	Nordic Medico-Statistical Committee (NOMESKO) (Denmark)							Nordic Medico-Statistical Committee (NOMESKO) (Denmark)	1999	Nordic Medico-Statistical Committee (NOMESKO) (Denmark). Health Statistics in the Nordic Countries 1997. Copenhagen, Denmark: Nordic Medico-Statistical Committee (NOMESKO) (Denmark), 1999.							2018-10-26 17:07:00	lylam	2020-07-08 17:00:00
374724	Health Statistics in the Nordic Countries 1998	Helsestatistik for de nordiske lande 1998	01/1985 to 12/1998	Country	Denmark, Faroe Islands, Finland, Ã…land Islands, Greenland, Iceland, Norway, Sweden	Report		Nordic Co-operation (Denmark)	http://urn.kb.se/resolve?urn=urn:nbn:se:norden:org:diva-4594		Health Statistics for the Nordic Countries provides health data for Denmark, Finland, Greenland, Iceland, Norway, and Sweden. Topics covered include health care use, health care expenditure, mortality, morbidity, population and fertility.Â	Abortion, Abortive outcome, Alcohol use disorders, Alzheimer's disease and other dementias, Analgesics, Antibiotics, Asthma, BCG vaccines, Beds, Birth control pills, Birth weight, Bladder cancer, Breast cancer, COPD, Caesarean section, Cancers, Cardiovascular and circulatory diseases, Cardiovascular surgical procedures, Cervix uteri cancer, Chlamydia, Chronic respiratory diseases, Cirrhosis of th…	Nordic Medico-Statistical Committee (NOMESKO) (Denmark)							Nordic Medico-Statistical Committee (NOMESKO) (Denmark)	2000	Nordic Medico-Statistical Committee (NOMESKO) (Denmark). Health Statistics in the Nordic Countries 1998. Copenhagen, Denmark: Nordic Medico-Statistical Committee (NOMESKO) (Denmark), 2000.							2018-10-26 17:09:00	lylam	2020-07-08 17:00:00
374726	Health Statistics in the Nordic Countries 1999	Helsestatistik for de nordiske lande 1999	01/1985 to 12/1999	Country	Denmark, Faroe Islands, Finland, Ã…land Islands, Greenland, Iceland, Norway, Sweden	Report		Nordic Co-operation (Denmark)	http://urn.kb.se/resolve?urn=urn:nbn:se:norden:org:diva-4470		Health Statistics for the Nordic Countries provides health data for Denmark, Finland, Greenland, Iceland, Norway, and Sweden. Topics covered include health care use, health care expenditure, mortality, morbidity, population and fertility.Â	Abortion, Abortive outcome, Alcohol use disorders, Alzheimer's disease and other dementias, Analgesics, Antibiotics, Asthma, BCG vaccines, Beds, Birth control pills, Birth weight, Bladder cancer, Breast cancer, COPD, Caesarean section, Cancers, Cardiovascular and circulatory diseases, Cardiovascular surgical procedures, Cervix uteri cancer, Chlamydia, Chronic respiratory diseases, Cirrhosis of th…	Nordic Medico-Statistical Committee (NOMESKO) (Denmark)							Nordic Medico-Statistical Committee (NOMESKO) (Denmark)	2001	Nordic Medico-Statistical Committee (NOMESKO) (Denmark). Health Statistics in the Nordic Countries 1999. Copenhagen, Denmark: Nordic Medico-Statistical Committee (NOMESKO) (Denmark), 2001.							2018-10-26 17:11:00	lylam	2020-07-08 17:00:00
374734	Health Statistics in the Nordic Countries 2000	Helsestatistik for de nordiske lande 2000	01/1985 to 12/2000	Country	Denmark, Faroe Islands, Finland, Ã…land Islands, Greenland, Iceland, Norway, Sweden	Report		Nordic Co-operation (Denmark)	http://urn.kb.se/resolve?urn=urn:nbn:se:norden:org:diva-4469		Health Statistics for the Nordic Countries provides health data for Denmark, Finland, Greenland, Iceland, Norway, and Sweden. Topics covered include health care use, health care expenditure, mortality, morbidity, population and fertility.Â	Abortion, Abortive outcome, Alcohol use disorders, Alzheimer's disease and other dementias, Analgesics, Antibiotics, Asthma, BCG vaccines, Beds, Birth control pills, Birth weight, Bladder cancer, Breast cancer, Burns, COPD, Caesarean section, Cancers, Cardiovascular and circulatory diseases, Cardiovascular surgical procedures, Cervix uteri cancer, Chlamydia, Chronic respiratory diseases, Cirrhosi…	Nordic Medico-Statistical Committee (NOMESKO) (Denmark)							Nordic Medico-Statistical Committee (NOMESKO) (Denmark)	2002	Nordic Medico-Statistical Committee (NOMESKO) (Denmark). Health Statistics in the Nordic Countries 2000. Copenhagen, Denmark: Nordic Medico-Statistical Committee (NOMESKO) (Denmark), 2002.							2018-10-26 17:17:00	lylam	2020-07-08 17:00:00
223440	Helicobacter pylori infection and gastroduodenal diseases in Vietnam: a cross-sectional, hospital-based study		01/2004 to 12/2008		Viet Nam	Scientific literature						Peptic ulcer disease			Nguyen TL, Uchida T, Tsukamoto Y, Trinh DT, Ta L, Mai BH, Le SH, Thai KD, Ho DD, Hoang HH, Matsuhisa T, Okimoto T, Kodama M, Murakami K, Fujioka T, Yamaoka Y, Moriyama M	BMC Gastroenterol			114		2010	Nguyen TL, Uchida T, Tsukamoto Y, Trinh DT, Ta L, Mai BH, Le SH, Thai KD, Ho DD, Hoang HH, Matsuhisa T, Okimoto T, Kodama M, Murakami K, Fujioka T, Yamaoka Y, Moriyama M. Helicobacter pylori infection and gastroduodenal diseases in Vietnam: a cross-sectional, hospital-based study. BMC Gastroenterol. 2010; 114.							2015-09-07 22:14:00	ntr2	2021-07-20 17:00:00
223468	Helicobacter pylori infection in patients undergoing upper endoscopy, Republic of Georgia		01/2003 to 12/2005		Georgia	Scientific literature						Peptic ulcer disease, Gastritis and duodenitis			Tarkhashvili N, Beriashvili R, Chakvetadze N, Moistsrapishvili M, Chokheli M, Sikharulidze M, Malania L, Abazashvili N, Jhorjholiani E, Chubinidze M, Ninashvili N, Zardiashvili T, Gabunia U, Kordzaia D, Imnadze P, Sobel J, Guarner J	Emerg Infect Dis	15	3	504â€“5		2009	Tarkhashvili N, Beriashvili R, Chakvetadze N, Moistsrapishvili M, Chokheli M, Sikharulidze M, Malania L, Abazashvili N, Jhorjholiani E, Chubinidze M, Ninashvili N, Zardiashvili T, Gabunia U, Kordzaia D, Imnadze P, Sobel J, Guarner J. Helicobacter pylori infection in patients undergoing upper endoscopy, Republic of Georgia. Emerg Infect Dis. 2009; 15(3): 504â€“5.							2015-09-08 10:11:00	ntr2	2019-03-03 16:19:00
223502	Helicobacter pylori negative, non-steroidal anti-inflammatory drug-negative peptic ulcers in India		01/2008 to 12/2009		India, West Bengal	Scientific literature						Peptic ulcer disease, Gastritis and duodenitis			Goenka MK, Majumder S, Sethy PK, Chakraborty M	Indian J Gastroenterol	30	1	33â€“7		2011	Goenka MK, Majumder S, Sethy PK, Chakraborty M. Helicobacter pylori negative, non-steroidal anti-inflammatory drug-negative peptic ulcers in India. Indian J Gastroenterol. 2011; 30(1): 33â€“7.							2015-09-08 11:01:00	ntr2	2021-07-20 17:00:00
218241	Helicobacter pylori status and associated gastroscopic diagnoses in a tertiary hospital endoscopy population in Rwanda		01/2011 to 12/2012		Rwanda	Scientific literature						Peptic ulcer disease, Gastritis and duodenitis			Walker TD, Karemera M, Ngabonziza F, Kyamanywa P	Trans R Soc Trop Med Hyg	108	5	305â€“7		2014	Walker TD, Karemera M, Ngabonziza F, Kyamanywa P. Helicobacter pylori status and associated gastroscopic diagnoses in a tertiary hospital endoscopy population in Rwanda. Trans R Soc Trop Med Hyg. 2014; 108(5): 305â€“7.							2015-07-31 12:20:00	ntr2	2020-02-07 10:58:00
223428	High prevalence of duodenal ulcer in a tertiary care hospital in the city of SÃ£o Paulo, SP, Brazil		01/2005 to 12/2005		Brazil	Scientific literature						Peptic ulcer disease, Gastritis and duodenitis			Marques SB, Mattar R, Artifon ELA, Sakai P, Carrilho FJ	Arq Gastroenterol	48	3	171â€“4		2011	Marques SB, Mattar R, Artifon ELA, Sakai P, Carrilho FJ. High prevalence of duodenal ulcer in a tertiary care hospital in the city of SÃ£o Paulo, SP, Brazil. Arq Gastroenterol. 2011; 48(3): 171â€“4.							2015-09-07 20:10:00	ntr2	2019-03-03 16:21:00
223457	Hospital based analytic study of peptic ulcer disease in patients with dyspeptic symptoms		01/2003 to 12/2004		Nepal	Scientific literature						Peptic ulcer disease, Gastritis and duodenitis			Sharma SK, Maharjan DK, Thapa PB	Kathmandu Univ Med J (KUMJ)	7	26	135â€“8		2009	Sharma SK, Maharjan DK, Thapa PB. Hospital based analytic study of peptic ulcer disease in patients with dyspeptic symptoms. Kathmandu Univ Med J (KUMJ). 2009; 7(26): 135â€“8.							2015-09-08 09:50:00	ntr2	2019-03-03 16:22:00
214642	Hospitalisation of and mortality from bleeding peptic ulcer in Sweden: a nationwide time-trend analysis		01/1987 to 12/2005		Sweden	Scientific literature						Peptic ulcer disease, Gastritis and duodenitis			Ahsberg K, Ye W, Lu Y, Zheng Z, Stael von Holstein C	Aliment Pharmacol Ther	33	5	578â€“84		2011	Ahsberg K, Ye W, Lu Y, Zheng Z, Stael von Holstein C. Hospitalisation of and mortality from bleeding peptic ulcer in Sweden: a nationwide time-trend analysis. Aliment Pharmacol Ther. 2011; 33(5): 578â€“84.							2015-07-15 13:56:00	ntr2	2019-09-06 13:01:00
118572	Hungary Eurobarometer 66.2: Nuclear Energy and Safety, and Public Health Issues 2006	ZA4527: Eurobarometer 66.2 (Oct-Nov 2006)	10/2006 to 11/2006	Country	Hungary	Survey	Cross-sectional	GESIS - Leibniz Institute for the Social Sciences	https://dbk.gesis.org/dbksearch/SDESC2.ASP?no=4527&db=e&search=&search2=&tab=0&notabs=&nf=1&af=&ll=10		The Eurobarometer is a program commissioned by the European Commission to monitor public opinion in the European Union member countries. Topics vary with each series, and have included agriculture, energy, environment, gender roles, immigration, knowledge of foreign languages, poverty, public health, technology, and other special topics.Eurobarometer 66.2 covered topics including drug abuse, alco…	Alcohol use, Allergies, Anxiety, Asthma, Back pain, COPD, Cancers, Cataracts, Dental care, Diabetes, Secondhand smoke, Eye examinations, Gynecology, Headache, Health care use, Health status, Hemorrhagic stroke, Hormone replacement therapy, Hypertension, Mental health symptoms, Musculoskeletal diseases, Neck pain, Osteoporosis, Pain, Pap smears, Peptic ulcer disease, Screening, Screening mammograp…	European Commission (EC)									European Commission (2012): Eurobarometer 66.2 (Oct-Nov 2006). TNS OPINION & SOCIAL, Brussels [Producer]. GESIS Data Archive, Cologne. ZA4527 Data file Version 1.0.1, doi:10.4232/1.10981							2013-11-07 12:02:00	hadidi	2021-08-05 14:20:00
139970	Hungary European Health Interview Survey 2009 - Eurostat	EgÃ©szsÃ©gfelmÃ©rÃ©s (ELEF) 2009	09/2009 to 10/2009	Country	Hungary	Survey	Cross-sectional, Individual, Interview	Eurostat	http://ec.europa.eu/eurostat/web/microdata/european-health-interview-survey			Absenteeism, Alcohol use, Antibiotics, Anxiety disorders, Asthma, Back pain, Birth control pills, Blood pressure, Cancers, Chemotherapy, Cholesterol tests, Cirrhosis of the liver, Corrective lenses, Dental care, Diabetes, Education, Employment, Secondhand smoke, Family composition, Family size, Fruits, Glucose tests, Health aid, Hearing aids, Height, Home care, Hospitals, Household air pollution,…	Hungarian Central Statistical Office (HCSO), Eurostat									Eurostat, Hungarian Central Statistical Office (HCSO). Hungary European Health Interview Survey 2009 - Eurostat.					,		2014-04-16 13:04:00	jrh19	2021-08-05 14:40:00
212403	Hungary Survey of Health, Aging and Retirement in Europe, Wave 4 2011		02/2011 to 10/2011	Country	Hungary	Survey	Household, Individual, Interview, Longitudinal	Survey of Health, Ageing and Retirement in Europe (SHARE) Project	http://www.share-project.org/home0/wave-4.html	Survey of Health, Aging and Retirement in Europe (SHARE)	The Survey of Health, Aging and Retirement in Europe (SHARE) is a multi-country longitudinal study of aging in Europe. Wave 4 took place primarily in 2011, with some data collection in 2010 and 2012.Â Wave 4 was the third regular panel wave of the survey, following the SHARELIFE survey in Wave 3. It included a main questionnaire that included 20 modules on health status and behaviors, self-report…	Aged adults, Alcohol use, Alzheimer's disease and other dementias, Analgesics, Antihypertensive drugs, Assets, Birth place, Bladder cancer, Blood pressure, Blood tests, Brain and nervous system cancers, Breast cancer, Breathing difficulty, COPD, Cancers, Cardiovascular and circulatory diseases, Cataracts, Cervix uteri cancer, Colon and rectum cancers, Corpus uteri cancer, Corrective lenses, Cough…	Munich Center for the Economics of Aging (MEA), Max Planck Institute for Social Law and Social Policy	European Commission (EC), National Institute on Aging (NIA), National Institutes of Health (NIH)						Munich Center for the Economics of Aging (MEA), Max Planck Institute for Social Law and Social Policy	2013	BÃ¶rsch-Supan, A. (2013). Survey of Health, Ageing and Retirement in Europe (SHARE) Wave 4. Release version: 1.1.1. SHARE-ERIC. Data set. DOI: 10.6103/SHARE.w4.111					, ,		2015-07-10 17:06:00	orchid15	2021-08-05 15:50:00
96443	IHME Cause of Death Ensemble Modeling (CODEM) Results 2010		01/1990 to 12/2010	Global	Andean Latin America, Australasia, Caribbean, Central Asia, Central Europe, Central Latin America, Central Sub-Saharan Africa, East Asia, Eastern Europe, Eastern Sub-Saharan Africa, Global, High-income Asia Pacific, High-income North America, North Africa and Middle East, Oceania, South Asia, Southeast Asia, Southern Latin America, Southern Sub-Saharan Africa, Tropical Latin America, Western Sub-…	Modeled data						Acute glomerulonephritis, Atrial fibrillation and flutter, COPD, Cardiomyopathies, Cellulitis, Cerebrovascular diseases, Chagas disease, Cirrhosis of the liver, Decubitus ulcer, Diabetes, Diarrheal diseases, Encephalitis, Endocarditis, Endocrine disorders, Epilepsy, Gastritis and duodenitis, Heart failure, Hemorrhagic stroke, Ischemic heart disease, Morbidity, Obstetric fistulas, Parkinson's dise…	Institute for Health Metrics and Evaluation (IHME)									Institute for Health Metrics and Evaluation (IHME). IHME Cause of Death Ensemble Modeling (CODEM) Results 2010.							2013-07-09 15:08:00	abbyem	2019-12-09 11:19:00
218336	Impact of ethnicity in upper gastrointestinal hemorrhage		01/2006 to 12/2012		United States of America, Texas	Scientific literature						Peptic ulcer disease, Gastritis and duodenitis			Wollenman CS, Chason R, Reisch JS, Rockey DC	J Clin Gastroenterol	48	4	343â€“50		2014	Wollenman CS, Chason R, Reisch JS, Rockey DC. Impact of ethnicity in upper gastrointestinal hemorrhage. J Clin Gastroenterol. 2014; 48(4): 343â€“50.							2015-07-31 14:27:00	ntr2	2020-02-07 10:58:00
223507	Improving quality of care in peptic ulcer bleeding: nationwide cohort study of 13,498 consecutive patients in the Danish Clinical Register of Emergency Surgery		01/2005 to 12/2011		Denmark	Scientific literature						Peptic ulcer disease, Gastritis and duodenitis			Rosenstock SJ, Moller MH, Larsson H, Johnsen SP, Madsen AH, Bendix J, Adamsen S, Jensen AG, Zimmermann-Nielsen E, Nielsen A-S, Kallehave F, Oxholm D, Skarbye M, JÃ¸lving LR, JÃ¸rgensen HS, Schaffalitzky de Muckadell OB, Thomsen RW	Am J Gastroenterol	108	9	1449â€“57		2013	Rosenstock SJ, Moller MH, Larsson H, Johnsen SP, Madsen AH, Bendix J, Adamsen S, Jensen AG, Zimmermann-Nielsen E, Nielsen A-S, Kallehave F, Oxholm D, Skarbye M, JÃ¸lving LR, JÃ¸rgensen HS, Schaffalitzky de Muckadell OB, Thomsen RW. Improving quality of care in peptic ulcer bleeding: nationwide cohort study of 13,498 consecutive patients in the Danish Clinical Register of Emergency Surgery. Am J G…							2015-09-08 11:08:00	ntr2	2019-09-06 13:01:00
120528	Incidence and pattern of peptic ulcer bleeding in a defined geographical area. DUSUK Study Group		01/1989 to 12/1990		Germany	Scientific literature						Peptic ulcer disease, Morbidity, Digestive diseases, Gastritis and duodenitis			Ohmann C, Thon K, Hengels KJ, Imhof M	Scand J Gastroenterol	27	7	571-81		1992	Ohmann C, Thon K, Hengels KJ, Imhof M. Incidence and pattern of peptic ulcer bleeding in a defined geographical area. DUSUK Study Group. Scand J Gastroenterol. 1992; 27(7): 571-81.							2013-11-15 16:51:00	elissat	2019-09-06 13:00:00
120527	Incidence of duodenal ulcer and its surgical management in a teaching hospital in Bangladesh		01/1980 to 12/1992		Bangladesh	Scientific literature						Peptic ulcer disease, Morbidity, Digestive diseases, Gastritis and duodenitis			Alam MM	Trop Doct	25	2	67-8		1995	Alam MM. Incidence of duodenal ulcer and its surgical management in a teaching hospital in Bangladesh. Trop Doct. 1995; 25(2): 67-8.							2013-11-15 16:51:00	elissat	2019-03-03 16:25:00
223462	Incidence of duodenal ulcers and gastric ulcers in a Western population: back to where it started		01/1996 to 12/2005		Netherlands	Scientific literature						Peptic ulcer disease, Gastritis and duodenitis			Groenen MJM, Kuipers EJ, Hansen BE, Ouwendijk RJT	Can J Gastroenterol	23	9	604â€“8		2009	Groenen MJM, Kuipers EJ, Hansen BE, Ouwendijk RJT. Incidence of duodenal ulcers and gastric ulcers in a Western population: back to where it started. Can J Gastroenterol. 2009; 23(9): 604â€“8.							2015-09-08 09:56:00	ntr2	2019-09-06 13:01:00
231710	Incidence of peptic ulcer disease in Gothenburg, 1985		01/1985 to 12/1985		Sweden	Scientific literature						Peptic ulcer disease			SchÃ¶Ã¶n IM, MellstrÃ¶m D, OdÃ©n A, Ytterberg BO	BMJ	299	6708	1131-4		1989	SchÃ¶Ã¶n IM, MellstrÃ¶m D, OdÃ©n A, Ytterberg BO. Incidence of peptic ulcer disease in Gothenburg, 1985. BMJ. 1989; 299(6708): 1131-4.							2015-11-09 10:43:00	jrh19	2019-03-03 16:26:00
217555	Incidence of upper gastrointestinal haemorrhage in Maori and New Zealand European ethnic groups, 2001-2010		01/2001 to 12/2010		New Zealand	Scientific literature						Peptic ulcer disease, Gastritis and duodenitis			Irwin J, Ferguson R, Weilert F, Smith A	Intern Med J	44	8	735â€“41		2014	Irwin J, Ferguson R, Weilert F, Smith A. Incidence of upper gastrointestinal haemorrhage in Maori and New Zealand European ethnic groups, 2001-2010. Intern Med J. 2014; 44(8): 735â€“41.							2015-07-27 15:44:00	ntr2	2019-09-06 13:01:00
[truncated: 595 more rows]
