# Supplementary material for: Quality of care of peptic ulcer disease worldwide: A systematic analysis for the global burden of disease study 1990–2019
Source: PLoS One. 2022 Aug 1;17(8):e0271284. doi: 10.1371/journal.pone.0271284 (PMC9342757; doi:10.1371/journal.pone.0271284)
Supplement: S5 Table — * Locations were sorted by countries’ QCI in 2019. (XLSX) [file pone.0271284.s005.xlsx]

## Sheet: Supplementary Table 5
Location	GBD Super-region	GBD region	SDI level in 2019	QCI in 1990	QCI level in 1990	QCI in 2019	QCI level in 2019	Change %	Level
Guatemala	Latin America and Caribbean	Central Latin America	Low-middle SDI	1.37118	Level 5	27.0461	Level 5	18.7247	Country
El Salvador	Latin America and Caribbean	Central Latin America	Low-middle SDI	6.44354	Level 5	41.1162	Level 5	5.381	Country
Nicaragua	Latin America and Caribbean	Central Latin America	Low-middle SDI	12.4688	Level 5	43.4579	Level 5	2.48534	Country
Colombia	Latin America and Caribbean	Central Latin America	Middle SDI	25.8246	Level 5	72.2706	Level 4	1.79852	Country
Central Latin America				20.1001	Level 5	51.2288	Level 5	1.54869
Mexico	Latin America and Caribbean	Central Latin America	Middle SDI	21.1762	Level 5	50.3381	Level 5	1.3771	Country
Bolivia (Plurinational State of)	Latin America and Caribbean	Andean Latin America	Low-middle SDI	20.6489	Level 5	46.2885	Level 5	1.24169	Country
Panama	Latin America and Caribbean	Central Latin America	Middle SDI	33.1272	Level 5	69.6983	Level 4	1.10396	Country
Cyprus	High income	Western Europe	High SDI	37.6972	Level 5	73.9464	Level 4	0.961587	Country
Haiti	Latin America and Caribbean	Caribbean	Low SDI	25.5021	Level 5	49.1637	Level 5	0.927832	Country
Venezuela (Bolivarian Republic of)	Latin America and Caribbean	Central Latin America	Low-middle SDI	26.0687	Level 5	48.0486	Level 5	0.843153	Country
Ecuador	Latin America and Caribbean	Andean Latin America	Middle SDI	35.1092	Level 5	64.0638	Level 5	0.824702	Country
Tuvalu	Southeast Asia, east Asia, and Oceania	Oceania	Low-middle SDI	37.9875	Level 5	64.3936	Level 5	0.695126	Country
Andean Latin America				40.4307	Level 5	66.8992	Level 5	0.654666
Maldives	Southeast Asia, east Asia, and Oceania	Southeast Asia	Low-middle SDI	54.4612	Level 5	89.4801	Level 1	0.643008	Country
Costa Rica	Latin America and Caribbean	Central Latin America	Middle SDI	27.9766	Level 5	45.8655	Level 5	0.639425	Country
Philippines	Southeast Asia, east Asia, and Oceania	Southeast Asia	Middle SDI	40.8876	Level 5	65.7606	Level 5	0.608326	Country
Lao People's Democratic Republic	Southeast Asia, east Asia, and Oceania	Southeast Asia	Low-middle SDI	29.5461	Level 5	46.8237	Level 5	0.584769	Country
Cambodia	Southeast Asia, east Asia, and Oceania	Southeast Asia	Low-middle SDI	25.3979	Level 5	40.1954	Level 5	0.582625	Country
Bermuda	Latin America and Caribbean	Caribbean	High SDI	52.4278	Level 5	82.2962	Level 2	0.569705	Country
Portugal	High income	Western Europe	High-middle SDI	52.0252	Level 5	80.5916	Level 3	0.549089	Country
Tokelau	Southeast Asia, east Asia, and Oceania	Oceania	Middle SDI	48.6528	Level 5	72.824	Level 4	0.496812	Country
Peru	Latin America and Caribbean	Andean Latin America	Middle SDI	49.9318	Level 5	74.1641	Level 4	0.485306	Country
Myanmar	Southeast Asia, east Asia, and Oceania	Southeast Asia	Low-middle SDI	42.2465	Level 5	62.4699	Level 5	0.478699	Country
Dominican Republic	Latin America and Caribbean	Caribbean	Low-middle SDI	45.8182	Level 5	65.3897	Level 5	0.427154	Country
Jordan	North Africa and Middle East	North Africa and Middle East	High-middle SDI	62.8636	Level 5	89.4104	Level 1	0.422291	Country
Saint Kitts and Nevis	Latin America and Caribbean	Caribbean	High-middle SDI	55.0669	Level 5	77.6147	Level 3	0.409464	Country
Spain	High income	Western Europe	High-middle SDI	63.2862	Level 5	89.1181	Level 1	0.408176	Country
Puerto Rico	Latin America and Caribbean	Caribbean	High SDI	64.583	Level 5	90.8299	Level 1	0.406406	Country
Israel	High income	Western Europe	High-middle SDI	57.2431	Level 5	80.1426	Level 3	0.40004	Country
Nauru	Southeast Asia, east Asia, and Oceania	Oceania	Middle SDI	46.6515	Level 5	65.3133	Level 5	0.400025	Country
Saint Lucia	Latin America and Caribbean	Caribbean	Middle SDI	51.4049	Level 5	71.9498	Level 4	0.399668	Country
Equatorial Guinea	Sub-Saharan Africa	Central sub-Saharan Africa	Middle SDI	55.0956	Level 5	77.0673	Level 3	0.398792	Country
Ireland	High income	Western Europe	High SDI	59.8788	Level 5	83.2223	Level 2	0.389847	Country
Malta	High income	Western Europe	High-middle SDI	56.4359	Level 5	77.5379	Level 3	0.373909	Country
France	High income	Western Europe	High SDI	64.0212	Level 5	87.7378	Level 1	0.370449	Country
Netherlands	High income	Western Europe	High SDI	63.5302	Level 5	86.7404	Level 1	0.365342	Country
Southeast Asia				55.7252	Level 5	75.5087	Level 3	0.355019
Bahamas	Latin America and Caribbean	Caribbean	High-middle SDI	51.4118	Level 5	69.0492	Level 5	0.343061	Country
Chile	High income	Southern Latin America	High-middle SDI	61.7097	Level 5	82.6581	Level 2	0.339467	Country
Trinidad and Tobago	Latin America and Caribbean	Caribbean	High-middle SDI	46.8009	Level 5	62.6236	Level 5	0.338086	Country
Niue	Southeast Asia, east Asia, and Oceania	Oceania	High-middle SDI	56.1686	Level 5	74.9717	Level 4	0.334761	Country
Grenada	Latin America and Caribbean	Caribbean	Middle SDI	49.0347	Level 5	65.1883	Level 5	0.329432	Country
Bahrain	North Africa and Middle East	North Africa and Middle East	High-middle SDI	57.768	Level 5	76.6951	Level 3	0.32764	Country
Ethiopia	Sub-Saharan Africa	Eastern sub-Saharan Africa	Low SDI	58.963	Level 5	78.2273	Level 3	0.326718	Country
Guyana	Latin America and Caribbean	Caribbean	Middle SDI	40.896	Level 5	54.1186	Level 5	0.323323	Country
India	South Asia	South Asia	Low-middle SDI	58.0047	Level 5	75.7889	Level 3	0.306599	Country
Caribbean				51.4658	Level 5	67.012	Level 5	0.302068
Syrian Arab Republic	North Africa and Middle East	North Africa and Middle East	Middle SDI	68.4002	Level 5	88.8111	Level 1	0.298403	Country
Algeria	North Africa and Middle East	North Africa and Middle East	Middle SDI	64.1313	Level 5	82.4961	Level 2	0.286362	Country
Saudi Arabia	North Africa and Middle East	North Africa and Middle East	High-middle SDI	68.8255	Level 5	88.2336	Level 1	0.281991	Country
Republic of Korea	High income	High-income Asia Pacific	High SDI	75.8754	Level 3	96.9038	Level 1	0.277144	Country
New Zealand	High income	Australasia	High SDI	69.2897	Level 4	88.3011	Level 1	0.274376	Country
Mauritius	Southeast Asia, east Asia, and Oceania	Southeast Asia	High-middle SDI	61.8807	Level 5	78.6876	Level 3	0.271602	Country
Congo	Sub-Saharan Africa	Central sub-Saharan Africa	Low-middle SDI	54.4489	Level 5	69.2328	Level 4	0.271519	Country
Honduras	Latin America and Caribbean	Central Latin America	Low-middle SDI	10.3748	Level 5	13.1828	Level 5	0.270657	Country
Italy	High income	Western Europe	High-middle SDI	72.5588	Level 4	92.1907	Level 1	0.270566	Country
United Arab Emirates	North Africa and Middle East	North Africa and Middle East	High SDI	66.7207	Level 5	84.4032	Level 2	0.265023	Country
Angola	Sub-Saharan Africa	Central sub-Saharan Africa	Low-middle SDI	56.3157	Level 5	71.1838	Level 4	0.264013	Country
Mongolia	Central Europe, eastern Europe, and central Asia	Central Asia	Low-middle SDI	53.5519	Level 5	67.6798	Level 5	0.263816	Country
Cabo Verde	Sub-Saharan Africa	Western sub-Saharan Africa	Low-middle SDI	66.3854	Level 5	83.6785	Level 2	0.260496	Country
Mauritania	Sub-Saharan Africa	Western sub-Saharan Africa	Low-middle SDI	62.2297	Level 5	78.3208	Level 3	0.258575	Country
Luxembourg	High income	Western Europe	High SDI	71.494	Level 4	89.7557	Level 1	0.25543	Country
Northern Mariana Islands	Southeast Asia, east Asia, and Oceania	Oceania	High-middle SDI	65.6991	Level 5	82.4085	Level 2	0.254332	Country
Samoa	Southeast Asia, east Asia, and Oceania	Oceania	Middle SDI	57.3627	Level 5	71.9271	Level 4	0.253899	Country
Sudan	North Africa and Middle East	North Africa and Middle East	Low-middle SDI	61.7548	Level 5	77.2801	Level 3	0.251404	Country
Iceland	High income	Western Europe	High SDI	69.3018	Level 4	86.6918	Level 1	0.250931	Country
Australasia				71.2145	Level 4	88.9035	Level 1	0.24839
Antigua and Barbuda	Latin America and Caribbean	Caribbean	High-middle SDI	63.777	Level 5	79.5999	Level 3	0.248097	Country
Western Europe				68.3061	Level 5	85.1016	Level 2	0.245885
Southern Latin America				62.8625	Level 5	78.2079	Level 3	0.244111
Australia	High income	Australasia	High SDI	71.6372	Level 4	89.0366	Level 1	0.242882	Country
Belgium	High income	Western Europe	High SDI	70.0255	Level 4	86.8194	Level 1	0.239826	Country
Finland	High income	Western Europe	High SDI	66.7847	Level 5	82.7711	Level 2	0.239372	Country
Uruguay	High income	Southern Latin America	High-middle SDI	64.3223	Level 5	79.6472	Level 3	0.238251	Country
Saint Vincent and the Grenadines	Latin America and Caribbean	Caribbean	Middle SDI	50.1434	Level 5	62.0302	Level 5	0.237056	Country
Lebanon	North Africa and Middle East	North Africa and Middle East	High-middle SDI	71.9512	Level 4	88.3546	Level 1	0.227979	Country
United States Virgin Islands	Latin America and Caribbean	Caribbean	High-middle SDI	62.8547	Level 5	77.1143	Level 3	0.226866	Country
Gabon	Sub-Saharan Africa	Central sub-Saharan Africa	Middle SDI	60.3787	Level 5	73.7713	Level 4	0.221809	Country
Libya	North Africa and Middle East	North Africa and Middle East	High-middle SDI	68.0457	Level 5	82.9229	Level 2	0.218636	Country
Iran (Islamic Republic of)	North Africa and Middle East	North Africa and Middle East	Middle SDI	71.5848	Level 4	87.1287	Level 1	0.21714	Country
Suriname	Latin America and Caribbean	Caribbean	Middle SDI	48.7465	Level 5	59.2867	Level 5	0.216224	Country
Afghanistan	North Africa and Middle East	North Africa and Middle East	Low SDI	58.8907	Level 5	71.6208	Level 4	0.216164	Country
Marshall Islands	Southeast Asia, east Asia, and Oceania	Oceania	Low-middle SDI	54.3584	Level 5	65.8177	Level 5	0.210811	Country
Viet Nam	Southeast Asia, east Asia, and Oceania	Southeast Asia	Middle SDI	74.7439	Level 4	90.4029	Level 1	0.209502	Country
			Middle SDI	68.9304	Level 5	83.21	Level 2	0.20716
Argentina	High income	Southern Latin America	High-middle SDI	63.2308	Level 5	76.2635	Level 3	0.206114	Country
Nigeria	Sub-Saharan Africa	Western sub-Saharan Africa	Low-middle SDI	60.2503	Level 5	72.4784	Level 4	0.202955	Country
Dominica	Latin America and Caribbean	Caribbean	High-middle SDI	57.2944	Level 5	68.7814	Level 5	0.20049	Country
Guam	Southeast Asia, east Asia, and Oceania	Oceania	High SDI	75.3098	Level 3	90.4036	Level 1	0.200422	Country
South Asia				64.341	Level 5	77.1901	Level 3	0.199702
South Asia				64.341	Level 5	77.1901	Level 3	0.199702
			Low-middle SDI	62.5881	Level 5	74.9029	Level 4	0.196759
Central Sub-Saharan Africa				59.6503	Level 5	71.3787	Level 4	0.196619
American Samoa	Southeast Asia, east Asia, and Oceania	Oceania	High-middle SDI	63.7234	Level 5	76.172	Level 3	0.195353	Country
Oman	North Africa and Middle East	North Africa and Middle East	High-middle SDI	73.7955	Level 4	88.1277	Level 1	0.194215	Country
Albania	Central Europe, eastern Europe, and central Asia	Central Europe	Middle SDI	78.1807	Level 3	93.2521	Level 1	0.192776	Country
Egypt	North Africa and Middle East	North Africa and Middle East	Middle SDI	69.7922	Level 4	83.1528	Level 2	0.191435	Country
Germany	High income	Western Europe	High SDI	69.428	Level 4	82.6778	Level 2	0.190842	Country
Monaco	High income	Western Europe	High SDI	74.1918	Level 4	88.2753	Level 1	0.189825	Country
Southeast Asia, East Asia, and Oceania				69.2104	Level 4	82.2762	Level 2	0.188783
Micronesia (Federated States of)	Southeast Asia, east Asia, and Oceania	Oceania	Low-middle SDI	57.2066	Level 5	67.8797	Level 5	0.18657	Country
Palau	Southeast Asia, east Asia, and Oceania	Oceania	High-middle SDI	65.3419	Level 5	77.4986	Level 3	0.186048	Country
North Africa and Middle East				72.9789	Level 4	86.4271	Level 1	0.184275
North Africa and Middle East				72.9789	Level 4	86.4271	Level 1	0.184275
			Low SDI	64.9942	Level 5	76.8577	Level 2	0.182533
Taiwan (Province of China)	Southeast Asia, east Asia, and Oceania	East Asia	High SDI	68.6233	Level 5	81.1228	Level 3	0.182146	Country
Rwanda	Sub-Saharan Africa	Eastern sub-Saharan Africa	Low SDI	65.975	Level 5	77.9208	Level 3	0.181065	Country
Iraq	North Africa and Middle East	North Africa and Middle East	Middle SDI	78.1251	Level 3	91.9454	Level 1	0.1769	Country
Indonesia	Southeast Asia, east Asia, and Oceania	Southeast Asia	Middle SDI	72.7368	Level 4	85.5101	Level 2	0.17561	Country
Democratic Republic of the Congo	Sub-Saharan Africa	Central sub-Saharan Africa	Low SDI	61.8791	Level 5	72.705	Level 4	0.174954	Country
Namibia	Sub-Saharan Africa	Southern sub-Saharan Africa	Middle SDI	58.8183	Level 5	69.0026	Level 5	0.173148	Country
China	Southeast Asia, east Asia, and Oceania	East Asia	Middle SDI	72.1806	Level 4	84.6308	Level 2	0.172487	Country
Tunisia	North Africa and Middle East	North Africa and Middle East	Middle SDI	74.5093	Level 4	87.0524	Level 1	0.168342	Country
East Asia				72.0776	Level 4	84.1786	Level 2	0.167887
Tonga	Southeast Asia, east Asia, and Oceania	Oceania	Middle SDI	60.5417	Level 5	70.6389	Level 4	0.166781	Country
Sri Lanka	Southeast Asia, east Asia, and Oceania	Southeast Asia	High-middle SDI	81.2516	Level 3	94.7737	Level 1	0.166423	Country
United Kingdom	High income	Western Europe	High SDI	66.1432	Level 5	76.8002	Level 3	0.161121	Country
Morocco	North Africa and Middle East	North Africa and Middle East	Low-middle SDI	68.4362	Level 5	79.347	Level 3	0.159431	Country
Sweden	High income	Western Europe	High SDI	74.3636	Level 4	86.1986	Level 2	0.159152	Country
Barbados	Latin America and Caribbean	Caribbean	High-middle SDI	59.9259	Level 5	69.2414	Level 4	0.155451	Country
Eastern Sub-Saharan Africa				66.9506	Level 5	77.2028	Level 3	0.153131
Cook Islands	Southeast Asia, east Asia, and Oceania	Oceania	High-middle SDI	80.1362	Level 3	91.9613	Level 1	0.147562	Country
Slovenia	Central Europe, eastern Europe, and central Asia	Central Europe	High SDI	76.7281	Level 3	87.9918	Level 1	0.1468	Country
Global				72.5512	Level 4	83.1513	Level 2	0.146104
Sub-Saharan Africa				65.0955	Level 5	74.5858	Level 4	0.145791
Cuba	Latin America and Caribbean	Caribbean	Middle SDI	67.8925	Level 5	77.7583	Level 3	0.145316	Country
Bosnia and Herzegovina	Central Europe, eastern Europe, and central Asia	Central Europe	High-middle SDI	75.4959	Level 3	86.4447	Level 1	0.145025	Country
Malawi	Sub-Saharan Africa	Eastern sub-Saharan Africa	Low SDI	70.8498	Level 4	81.0911	Level 3	0.144549	Country
Kiribati	Southeast Asia, east Asia, and Oceania	Oceania	Low-middle SDI	61.005	Level 5	69.8	Level 4	0.144167	Country
Yemen	North Africa and Middle East	North Africa and Middle East	Low SDI	63.2046	Level 5	72.291	Level 4	0.143763	Country
Switzerland	High income	Western Europe	High SDI	76.211	Level 3	87.0888	Level 1	0.142732	Country
Kuwait	North Africa and Middle East	North Africa and Middle East	High SDI	81.6599	Level 2	92.9812	Level 1	0.13864	Country
Belize	Latin America and Caribbean	Caribbean	Low-middle SDI	65.89	Level 5	74.9196	Level 4	0.13704	Country
Norway	High income	Western Europe	High SDI	81.4026	Level 2	92.5015	Level 1	0.136346	Country
Western Sub-Saharan Africa				65.4703	Level 5	74.3772	Level 4	0.136046
Czechia	Central Europe, eastern Europe, and central Asia	Central Europe	High SDI	74.1098	Level 4	83.9986	Level 2	0.133435	Country
Singapore	High income	High-income Asia Pacific	High SDI	86.931	Level 1	98.5051	Level 1	0.133141	Country
High-income				81.8371	Level 2	92.6729	Level 1	0.132407
Poland	Central Europe, eastern Europe, and central Asia	Central Europe	High-middle SDI	77.8007	Level 3	87.8716	Level 1	0.129445	Country
High-income Asia Pacific				86.2052	Level 2	97.3077	Level 1	0.128791
Romania	Central Europe, eastern Europe, and central Asia	Central Europe	High-middle SDI	76.6807	Level 3	86.4544	Level 1	0.12746	Country
Georgia	Central Europe, eastern Europe, and central Asia	Central Asia	High-middle SDI	75.2558	Level 3	84.7029	Level 2	0.125533	Country
Ghana	Sub-Saharan Africa	Western sub-Saharan Africa	Low-middle SDI	79.556	Level 3	89.5311	Level 1	0.125385	Country
North Macedonia	Central Europe, eastern Europe, and central Asia	Central Europe	High-middle SDI	76.1396	Level 3	85.3879	Level 2	0.121465	Country
Central Europe				76.6875	Level 3	85.9904	Level 2	0.121309
			High SDI	82.9364	Level 2	92.9018	Level 1	0.120157
Sao Tome and Principe	Sub-Saharan Africa	Western sub-Saharan Africa	Low-middle SDI	71.746	Level 4	80.3203	Level 3	0.11951	Country
Fiji	Southeast Asia, east Asia, and Oceania	Oceania	Middle SDI	63.7357	Level 5	71.2915	Level 4	0.11855	Country
Brunei Darussalam	High income	High-income Asia Pacific	High SDI	78.8776	Level 3	88.0795	Level 1	0.11666	Country
Liberia	Sub-Saharan Africa	Western sub-Saharan Africa	Low SDI	64.4278	Level 5	71.7563	Level 4	0.113748	Country
Austria	High income	Western Europe	High SDI	84.5657	Level 2	93.9671	Level 1	0.111172	Country
Oceania				63.9152	Level 5	70.999	Level 4	0.110831
Thailand	Southeast Asia, east Asia, and Oceania	Southeast Asia	Middle SDI	77.4635	Level 3	85.9382	Level 2	0.109402	Country
San Marino	High income	Western Europe	High SDI	79.8874	Level 3	88.6245	Level 1	0.109367	Country
Palestine	North Africa and Middle East	North Africa and Middle East	Low-middle SDI	81.7816	Level 2	90.4718	Level 1	0.10626	Country
Japan	High income	High-income Asia Pacific	High SDI	88.0035	Level 1	96.9439	Level 1	0.101591	Country
Burundi	Sub-Saharan Africa	Eastern sub-Saharan Africa	Low SDI	63.8965	Level 5	70.3672	Level 4	0.101268	Country
Hungary	Central Europe, eastern Europe, and central Asia	Central Europe	High-middle SDI	76.1526	Level 3	83.7441	Level 2	0.0996881	Country
Bangladesh	South Asia	South Asia	Low-middle SDI	82.1195	Level 2	90.2446	Level 1	0.0989415	Country
Solomon Islands	Southeast Asia, east Asia, and Oceania	Oceania	Low SDI	66.6549	Level 5	73.2061	Level 4	0.0982855	Country
Cameroon	Sub-Saharan Africa	Western sub-Saharan Africa	Low-middle SDI	67.5742	Level 5	74.2036	Level 4	0.0981058	Country
			High-middle SDI	79.9579	Level 3	87.75	Level 1	0.0974525
Slovakia	Central Europe, eastern Europe, and central Asia	Central Europe	High SDI	77.5675	Level 3	85.0833	Level 2	0.0968946	Country
Zambia	Sub-Saharan Africa	Eastern sub-Saharan Africa	Low-middle SDI	71.8634	Level 4	78.8043	Level 3	0.096584	Country
Gambia	Sub-Saharan Africa	Western sub-Saharan Africa	Low SDI	65.3858	Level 5	71.5952	Level 4	0.0949659	Country
Bulgaria	Central Europe, eastern Europe, and central Asia	Central Europe	High-middle SDI	75.5554	Level 3	82.6099	Level 2	0.093369	Country
South Africa	Sub-Saharan Africa	Southern sub-Saharan Africa	Middle SDI	66.8805	Level 5	73.0899	Level 4	0.0928427	Country
Timor-Leste	Southeast Asia, east Asia, and Oceania	Southeast Asia	Low-middle SDI	41.3059	Level 5	45.0929	Level 5	0.0916822	Country
South Sudan	Sub-Saharan Africa	Eastern sub-Saharan Africa	Low SDI	68.0854	Level 5	74.303	Level 4	0.0913206	Country
Qatar	North Africa and Middle East	North Africa and Middle East	High SDI	84.4353	Level 2	92.1385	Level 1	0.0912315	Country
Comoros	Sub-Saharan Africa	Eastern sub-Saharan Africa	Low-middle SDI	69.7496	Level 4	75.8501	Level 3	0.0874623	Country
Papua New Guinea	Southeast Asia, east Asia, and Oceania	Oceania	Low SDI	64.1616	Level 5	69.7009	Level 4	0.0863332	Country
Turkey	North Africa and Middle East	North Africa and Middle East	High-middle SDI	89.566	Level 1	97.2719	Level 1	0.0860366	Country
Mali	Sub-Saharan Africa	Western sub-Saharan Africa	Low SDI	66.6757	Level 5	72.3867	Level 4	0.0856532	Country
Somalia	Sub-Saharan Africa	Eastern sub-Saharan Africa	Low SDI	64.1389	Level 5	69.5228	Level 4	0.083941	Country
Madagascar	Sub-Saharan Africa	Eastern sub-Saharan Africa	Low SDI	71.7883	Level 4	77.4669	Level 3	0.079102	Country
Kenya	Sub-Saharan Africa	Eastern sub-Saharan Africa	Low-middle SDI	67.6471	Level 5	72.9207	Level 4	0.0779579	Country
United Republic of Tanzania	Sub-Saharan Africa	Eastern sub-Saharan Africa	Low SDI	77.087	Level 3	83.0809	Level 2	0.0777551	Country
Central African Republic	Sub-Saharan Africa	Central sub-Saharan Africa	Low SDI	52.3619	Level 5	56.4151	Level 5	0.077408	Country
Jamaica	Latin America and Caribbean	Caribbean	Middle SDI	61.7358	Level 5	66.3977	Level 5	0.0755142	Country
Croatia	Central Europe, eastern Europe, and central Asia	Central Europe	High-middle SDI	79.9192	Level 3	85.9535	Level 2	0.0755046	Country
Serbia	Central Europe, eastern Europe, and central Asia	Central Europe	High-middle SDI	73.4307	Level 4	78.9273	Level 3	0.0748535	Country
Djibouti	Sub-Saharan Africa	Eastern sub-Saharan Africa	Low-middle SDI	69.713	Level 4	74.7356	Level 4	0.0720465	Country
Andorra	High income	Western Europe	High SDI	83.4275	Level 2	89.3943	Level 1	0.0715204	Country
Canada	High income	High-income North America	High SDI	88.0298	Level 1	94.2901	Level 1	0.0711148	Country
Côte d'Ivoire	Sub-Saharan Africa	Western sub-Saharan Africa	Low SDI	70.4383	Level 4	75.4153	Level 3	0.0706571	Country
Benin	Sub-Saharan Africa	Western sub-Saharan Africa	Low SDI	65.2906	Level 5	69.8801	Level 4	0.0702936	Country
Malaysia	Southeast Asia, east Asia, and Oceania	Southeast Asia	High-middle SDI	62.2646	Level 5	66.5904	Level 5	0.0694744	Country
Guinea-Bissau	Sub-Saharan Africa	Western sub-Saharan Africa	Low SDI	60.169	Level 5	64.3027	Level 5	0.0687021	Country
Botswana	Sub-Saharan Africa	Southern sub-Saharan Africa	Middle SDI	62.0986	Level 5	66.3162	Level 5	0.0679175	Country
Uganda	Sub-Saharan Africa	Eastern sub-Saharan Africa	Low SDI	72.1342	Level 4	77.0175	Level 3	0.0676978	Country
Denmark	High income	Western Europe	High SDI	68.8887	Level 5	73.5043	Level 4	0.0670016	Country
Greenland	High income	High-income North America	High-middle SDI	76.626	Level 3	81.7463	Level 2	0.0668222	Country
Sierra Leone	Sub-Saharan Africa	Western sub-Saharan Africa	Low SDI	68.3336	Level 5	72.8682	Level 4	0.0663607	Country
Senegal	Sub-Saharan Africa	Western sub-Saharan Africa	Low SDI	68.0994	Level 5	72.4976	Level 4	0.0645851	Country
Southern Sub-Saharan Africa				65.5072	Level 5	69.7196	Level 4	0.0643043
Estonia	Central Europe, eastern Europe, and central Asia	Eastern Europe	High SDI	84.5507	Level 2	89.9603	Level 1	0.0639805	Country
Eritrea	Sub-Saharan Africa	Eastern sub-Saharan Africa	Low SDI	66.8004	Level 5	70.8536	Level 4	0.0606759	Country
High-income North America				89.7296	Level 1	95.0147	Level 1	0.0589011
United States of America	High income	High-income North America	High SDI	89.8681	Level 1	95.0966	Level 1	0.0581787	Country
Republic of Moldova	Central Europe, eastern Europe, and central Asia	Eastern Europe	High-middle SDI	84.2906	Level 2	88.8433	Level 1	0.0540119	Country
Togo	Sub-Saharan Africa	Western sub-Saharan Africa	Low SDI	68.1343	Level 5	71.7131	Level 4	0.0525262	Country
Seychelles	Southeast Asia, east Asia, and Oceania	Southeast Asia	High-middle SDI	74.7654	Level 4	78.562	Level 3	0.0507802	Country
Mozambique	Sub-Saharan Africa	Eastern sub-Saharan Africa	Low SDI	75.0576	Level 4	78.7408	Level 3	0.0490712	Country
Latin America and Caribbean				62.8332	Level 5	65.8152	Level 5	0.0474596
Belarus	Central Europe, eastern Europe, and central Asia	Eastern Europe	High-middle SDI	88.748	Level 1	92.718	Level 1	0.0447329	Country
Burkina Faso	Sub-Saharan Africa	Western sub-Saharan Africa	Low SDI	81.7615	Level 2	85.1276	Level 2	0.0411701	Country
Vanuatu	Southeast Asia, east Asia, and Oceania	Oceania	Low-middle SDI	72.7763	Level 4	75.7632	Level 3	0.0410423	Country
Azerbaijan	Central Europe, eastern Europe, and central Asia	Central Asia	Middle SDI	77.5607	Level 3	80.5874	Level 3	0.0390231	Country
Turkmenistan	Central Europe, eastern Europe, and central Asia	Central Asia	Middle SDI	79.8286	Level 3	82.3546	Level 2	0.0316428	Country
Eswatini	Sub-Saharan Africa	Southern sub-Saharan Africa	Low-middle SDI	60.7115	Level 5	62.597	Level 5	0.0310563	Country
Greece	High income	Western Europe	High-middle SDI	73.7724	Level 4	75.8658	Level 3	0.0283762	Country
Bhutan	South Asia	South Asia	Low-middle SDI	64.6604	Level 5	66.4515	Level 5	0.0276997	Country
Kyrgyzstan	Central Europe, eastern Europe, and central Asia	Central Asia	Low-middle SDI	80.2715	Level 3	82.2539	Level 2	0.024697	Country
Guinea	Sub-Saharan Africa	Western sub-Saharan Africa	Low SDI	69.1798	Level 4	70.6903	Level 4	0.0218349	Country
Latvia	Central Europe, eastern Europe, and central Asia	Eastern Europe	High SDI	87.4991	Level 1	89.2456	Level 1	0.0199601	Country
Central Europe, Eastern Europe, and Central Asia				84.2694	Level 2	85.9347	Level 2	0.0197612
Chad	Sub-Saharan Africa	Western sub-Saharan Africa	Low SDI	67.5775	Level 5	68.8487	Level 5	0.0188115	Country
Montenegro	Central Europe, eastern Europe, and central Asia	Central Europe	High-middle SDI	85.6788	Level 2	86.6035	Level 1	0.0107921	Country
Niger	Sub-Saharan Africa	Western sub-Saharan Africa	Low SDI	68.5253	Level 5	69.1927	Level 4	0.00973944	Country
Russian Federation	Central Europe, eastern Europe, and central Asia	Eastern Europe	High-middle SDI	86.2821	Level 2	86.3913	Level 1	0.00126531	Country
Eastern Europe				87.6215	Level 1	87.2848	Level 1	-0.00384315
Paraguay	Latin America and Caribbean	Tropical Latin America	Middle SDI	79.325	Level 3	79.0144	Level 3	-0.00391662	Country
Tajikistan	Central Europe, eastern Europe, and central Asia	Central Asia	Low-middle SDI	79.5866	Level 3	78.7267	Level 3	-0.010804	Country
Lithuania	Central Europe, eastern Europe, and central Asia	Eastern Europe	High SDI	90.5842	Level 1	89.0339	Level 1	-0.0171151	Country
Pakistan	South Asia	South Asia	Low SDI	79.8686	Level 3	78.3282	Level 3	-0.0192869	Country
Ukraine	Central Europe, eastern Europe, and central Asia	Eastern Europe	High-middle SDI	90.7324	Level 1	88.7824	Level 1	-0.021492	Country
Central Asia				81.4271	Level 2	79.4686	Level 3	-0.0240525
Nepal	South Asia	South Asia	Low SDI	90.2117	Level 1	87.8806	Level 1	-0.0258404	Country
Lesotho	Sub-Saharan Africa	Southern sub-Saharan Africa	Low-middle SDI	60.4155	Level 5	57.6647	Level 5	-0.0455315	Country
Uzbekistan	Central Europe, eastern Europe, and central Asia	Central Asia	Middle SDI	81.1811	Level 3	77.2849	Level 3	-0.0479928	Country
Kazakhstan	Central Europe, eastern Europe, and central Asia	Central Asia	High-middle SDI	87.7551	Level 1	83.1451	Level 2	-0.0525323	Country
Tropical Latin America				81.0718	Level 3	75.7907	Level 3	-0.0651416
Brazil	Latin America and Caribbean	Tropical Latin America	Middle SDI	81.0891	Level 3	75.6844	Level 3	-0.0666516	Country
Democratic People's Republic of Korea	Southeast Asia, east Asia, and Oceania	East Asia	Low-middle SDI	71.5697	Level 4	66.1733	Level 5	-0.0754001	Country
Zimbabwe	Sub-Saharan Africa	Southern sub-Saharan Africa	Low-middle SDI	62.8246	Level 5	57.9889	Level 5	-0.0769719	Country
Armenia	Central Europe, eastern Europe, and central Asia	Central Asia	Middle SDI	83.7173	Level 2	76.6495	Level 3	-0.0844243	Country
