# Supplementary material for: Quality of care of peptic ulcer disease worldwide: A systematic analysis for the global burden of disease study 1990–2019
Source: PLoS One. 2022 Aug 1;17(8):e0271284. doi: 10.1371/journal.pone.0271284 (PMC9342757; doi:10.1371/journal.pone.0271284)
Supplement: S6 Table — * Locations were sorted by countries’ GDR in 2019. (XLSX) [file pone.0271284.s006.xlsx]

## Sheet: Supplementary Table 6
Location name	Age-standardized QCI among Women in 1990	Age-standardized QCI among Women in 2019	Age-standardized QCI among Men in 1990	Age-standardized QCI among Men in 2019	GDR in 1990	GDR in 2019	Type
Global	76.1606	84.8328	74.138	83.8782	1.02728	1.01138	Global
Southeast Asia, East Asia, and Oceania	70.1776	83.5007	73.4138	83.662	0.955919	0.998072	7 GBD Super-Regions
East Asia	72.7599	84.9722	75.7485	85.3706	0.960546	0.995333	21 GBD Regions
Guinea-Bissau	72.7401	73.5116	53.4013	56.4904	1.36214	1.30131	Country
Nigeria	72.361	79.4021	52.0729	61.1564	1.38961	1.29835	Country
Zimbabwe	73.4649	71.2848	62.8267	55.6771	1.16933	1.28033	Country
Southeast Asia	59.6039	78.6466	60.773	76.8153	0.980763	1.02384	21 GBD Regions
Saint Vincent and the Grenadines	63.2908	75.2924	51.1522	61.9252	1.2373	1.21586	Country
Djibouti	79.6999	84.3986	67.5756	70.7545	1.17942	1.19284	Country
Portugal	68.2769	87.0669	44.3615	73.8728	1.5391	1.17861	Country
Nicaragua	39.5246	52.6108	7.44206	45.4302	5.31098	1.15806	Country
Benin	74.1526	76.208	60.8862	65.8244	1.21789	1.15775	Country
Bahamas	67.5984	78.7569	50.2306	68.0934	1.34576	1.1566	Country
Guinea	75.6628	76.7233	65.7063	66.5928	1.15153	1.15212	Country
Saint Lucia	64.9256	80.7037	49.9396	70.0896	1.30008	1.15143	Country
Somalia	75.323	77.1701	60.2679	67.1486	1.2498	1.14924	Country
Gambia	74.8512	78.1006	63.5517	68.0019	1.1778	1.14851	Country
Eswatini	69.355	70.2475	58.9951	61.2792	1.17561	1.14635	Country
Oceania	60.6619	68.7049	70.6309	76.4071	0.858858	0.899196	21 GBD Regions
Guyana	50.1854	64.2562	46.3333	56.1206	1.08314	1.14497	Country
Togo	75.8184	78.2301	65.3687	68.3453	1.15986	1.14463	Country
Kenya	77.9778	80.7365	64.6544	70.7954	1.20607	1.14042	Country
South Sudan	78.1814	81.5113	65.9372	71.6121	1.18569	1.13823	Country
Chad	73.9739	75.1278	66.4391	66.1165	1.11341	1.13629	Country
Jamaica	69.0653	75.3245	64.0884	66.309	1.07766	1.13596	Country
Guatemala	17.0239	35.964	3.96803	31.7077	4.29027	1.13424	Country
Dominica	67.8033	77.0829	56.247	68.1547	1.20546	1.131	Country
Senegal	76.2544	78.7448	66.3354	69.6771	1.14953	1.13014	Country
Central Europe, Eastern Europe, and Central Asia	87.5882	88.0631	84.073	86.1769	1.04181	1.02189	7 GBD Super-Regions
Central Asia	83.0144	80.5501	83.1002	81.79	0.998968	0.98484	21 GBD Regions
Lesotho	68.1848	66.1906	61.5308	58.604	1.10814	1.12946	Country
Myanmar	56.7416	70.3386	43.7398	62.3349	1.29725	1.1284	Country
Côte d'Ivoire	77.5065	81.2667	69.6501	72.4549	1.1128	1.12162	Country
Dominican Republic	55.6487	73.9119	50.2944	65.9309	1.10646	1.12105	Country
Mali	73.4672	77.3776	61.6006	69.2066	1.19264	1.11807	Country
United States Virgin Islands	71.4596	83.8211	62.6801	75.0259	1.14007	1.11723	Country
Central African Republic	68.2494	64.6883	48.3986	58.0637	1.41015	1.11409	Country
Niger	75.7005	74.4948	65.0417	67.2695	1.16388	1.10741	Country
Burkina Faso	85.9268	89.483	79.473	80.8081	1.08121	1.10735	Country
Central Europe	82.1556	88.212	76.3351	85.9516	1.07625	1.0263	21 GBD Regions
Eritrea	75.7346	77.4203	64.2651	69.916	1.17847	1.10733	Country
Colombia	38.7667	78.1822	30.678	70.6321	1.26366	1.10689	Country
Zambia	78.8074	84.6842	70.4789	76.5398	1.11817	1.10641	Country
Comoros	78.5438	81.4289	67.0075	73.6335	1.17217	1.10587	Country
Venezuela (Bolivarian Republic of)	36.7489	56.621	33.0474	51.242	1.112	1.10497	Country
Grenada	62.1573	73.0218	49.9924	66.1844	1.24333	1.10331	Country
Suriname	57.71	66.9978	52.1168	61.0088	1.10732	1.09817	Country
Belize	70.0214	81.2321	69.3737	74.5876	1.00934	1.08908	Country
Mozambique	79.3595	84.374	75.4541	77.6608	1.05176	1.08644	Country
Burundi	72.9053	76.8419	62.402	71.0522	1.16832	1.08148	Country
Rwanda	73.6845	82.2078	64.3779	76.398	1.14456	1.07605	Country
Cameroon	72.4394	78.4023	68.5746	73.286	1.05636	1.06981	Country
Bermuda	64.0004	86.8208	52.1227	81.2383	1.22788	1.06872	Country
Eastern Europe	90.6002	89.5686	87.0785	87.1242	1.04044	1.02806	21 GBD Regions
Panama	45.3151	75.5113	38.8816	70.7196	1.16546	1.06776	Country
Sierra Leone	75.5091	77.0707	65.4454	72.2976	1.15377	1.06602	Country
Cambodia	29.7078	47.1923	35.5762	44.3454	0.835047	1.0642	Country
South Africa	73.3601	77.5903	66.5956	72.931	1.10158	1.06389	Country
Liberia	72.4584	75.1215	55.9008	70.7546	1.2962	1.06172	Country
Botswana	68.9929	71.6701	63.448	67.539	1.08739	1.06117	Country
Bulgaria	81.2693	86.8086	76.226	81.955	1.06616	1.05922	Country
High-income	83.3347	91.797	82.7104	93.6267	1.00755	0.980457	7 GBD Super-Regions
High-income Asia Pacific	82.9081	93.6894	89.4833	98.7266	0.926521	0.948979	21 GBD Regions
Malawi	78.5763	85.1486	68.3541	80.5878	1.14955	1.0566	Country
Romania	84.2938	90.1015	75.8987	85.3283	1.11061	1.05594	Country
Trinidad and Tobago	57.4252	68.3552	48.6715	64.7986	1.17985	1.05489	Country
Antigua and Barbuda	77.4297	83.5819	60.1618	79.3725	1.28702	1.05303	Country
Australasia	73.4759	88.5684	73.7099	90.3752	0.996825	0.980008	21 GBD Regions
Namibia	66.7013	73.677	59.2073	69.9698	1.12657	1.05298	Country
Uganda	77.3576	80.9184	72.8223	76.9434	1.06228	1.05166	Country
Western Europe	73.5695	86.0939	68.3115	86.0836	1.07697	1.00012	21 GBD Regions
Republic of Moldova	89.7968	92.529	83.0878	87.9985	1.08075	1.05148	Country
Madagascar	78.5737	81.0802	70.2045	77.154	1.11921	1.05089	Country
United Republic of Tanzania	81.5065	86.112	76.1576	82.0533	1.07024	1.04946	Country
Fiji	70.3406	75.281	65.7095	71.7381	1.07048	1.04939	Country
Ethiopia	72.2432	82.2974	55.1677	78.4328	1.30952	1.04927	Country
Cuba	74.1867	81.8147	69.7127	78.1104	1.06418	1.04742	Country
Brazil	83.759	79.9214	82.158	76.3815	1.01949	1.04635	Country
Bhutan	70.7229	71.1263	65.0043	68.0686	1.08797	1.04492	Country
Paraguay	82.0772	82.7587	80.4399	79.2012	1.02035	1.04492	Country
Sao Tome and Principe	76.6112	82.8684	68.8007	79.3567	1.11352	1.04425	Country
Greenland	79.7529	84.9615	76.0318	81.4079	1.04894	1.04365	Country
Saint Kitts and Nevis	58.7874	81.8896	60.3207	78.5025	0.974582	1.04315	Country
Lao People's Democratic Republic	24.999	53.5729	44.1087	51.6619	0.566758	1.03699	Country
North Macedonia	82.4968	88.1559	76.1079	85.0221	1.08395	1.03686	Country
Costa Rica	35.7058	53.2478	36.8294	51.4255	0.969492	1.03544	Country
Uruguay	70.9648	82.5917	65.2042	79.9437	1.08835	1.03312	Country
Philippines	25.4161	70.4805	58.9455	68.2915	0.431179	1.03205	Country
El Salvador	14.2694	47.8124	18.6341	46.3456	0.76577	1.03165	Country
India	66.7312	78.9286	57.6756	76.53	1.15701	1.03134	Country
Tunisia	80.5575	88.8748	72.8732	86.1902	1.10545	1.03115	Country
Iraq	86.5979	93.2128	74.1567	90.4109	1.16777	1.03099	Country
Russian Federation	89.9897	88.7559	85.3555	86.2013	1.05429	1.02964	Country
Southern Latin America	70.7917	81.1675	63.5288	79.2746	1.11432	1.02388	21 GBD Regions
Argentina	71.624	79.6611	63.34	77.3936	1.13079	1.0293	Country
Finland	70.064	85.6714	70.122	83.2359	0.999172	1.02926	Country
United Arab Emirates	73.3814	87.5956	68.0031	85.1758	1.07909	1.02841	Country
High-income North America	90.1898	94.5249	89.7482	94.8465	1.00492	0.996609	21 GBD Regions
Czechia	80.284	86.5887	73.5062	84.2827	1.09221	1.02736	Country
Morocco	71.1164	81.9325	71.3395	79.7535	0.996873	1.02732	Country
Latin America and Caribbean	66.6507	69.7716	66.8125	68.7365	0.997577	1.01506	7 GBD Super-Regions
Caribbean	58.214	72.0597	56.08	69.0485	1.03805	1.04361	21 GBD Regions
Latvia	91.3431	91.0419	85.8072	88.6277	1.06452	1.02724	Country
Mauritania	69.4247	80.3014	60.7376	78.2042	1.14303	1.02682	Country
Iceland	73.6387	88.8095	70.5461	86.4929	1.04384	1.02678	Country
Ukraine	91.7574	91.0933	91.0257	88.7763	1.00804	1.0261	Country
Tonga	63.1717	74.1386	64.5821	72.2606	0.978161	1.02599	Country
Lithuania	93.0996	90.8182	88.7775	88.5469	1.04869	1.02565	Country
Azerbaijan	80.0341	83.7363	79.5443	81.6495	1.00616	1.02556	Country
Belarus	92.0332	94.3401	87.3792	92.0009	1.05326	1.02543	Country
Serbia	78.2189	81.6681	73.993	79.6537	1.05711	1.02529	Country
Hungary	80.0026	86.0695	76.9593	83.9544	1.03954	1.02519	Country
United Kingdom	70.6552	79.8371	67.2704	77.9375	1.05032	1.02437	Country
Estonia	88.04	91.6172	83.8102	89.4543	1.05047	1.02418	Country
Democratic Republic of the Congo	70.1053	76.4801	59.9977	74.761	1.16847	1.02299	Country
Ghana	83.6966	91.1571	79.1285	89.1471	1.05773	1.02255	Country
Gabon	71.3009	77.0894	58.1725	75.4311	1.22568	1.02198	Country
Andean Latin America	49.4871	70.0659	44.7109	70.1287	1.10682	0.999104	21 GBD Regions
Barbados	66.2873	72.9896	62.246	71.4587	1.06492	1.02142	Country
Poland	83.4989	89.6584	76.5649	87.809	1.09056	1.02106	Country
Afghanistan	63.8252	74.4995	60.289	72.9974	1.05865	1.02058	Country
Central Latin America	28.7815	55.3432	29.2103	57.1375	0.985319	0.968597	21 GBD Regions
Palestine	86.954	91.1789	77.2912	89.351	1.12502	1.02046	Country
Georgia	82.3297	86.8198	74.8088	85.1059	1.10054	1.02014	Country
France	70.948	89.1648	63.6572	87.4472	1.11453	1.01964	Country
Libya	73.5418	84.8258	69.0872	83.2013	1.06448	1.01953	Country
Yemen	64.907	75.4069	67.4298	73.9746	0.962586	1.01936	Country
Kuwait	83.8909	94.1046	82.5489	92.4947	1.01626	1.01741	Country
Spain	71.3196	90.3007	62.5185	88.8091	1.14078	1.01679	Country
Turkey	92.971	97.0939	85.9412	95.5399	1.0818	1.01627	Country
Mauritius	67.2348	81.524	65.3452	80.2415	1.02892	1.01598	Country
Tropical Latin America	83.7435	80.0157	82.1384	76.4678	1.01954	1.0464	21 GBD Regions
Slovakia	82.427	86.9093	77.7186	85.5485	1.06058	1.01591	Country
Malaysia	69.7142	70.4889	63.776	69.3982	1.09311	1.01572	Country
North Africa and Middle East	77.4812	87.804	73.2652	86.4293	1.05754	1.01591	7 GBD Super-Regions
North Africa and Middle East	77.4812	87.804	73.2652	86.4293	1.05754	1.01591	21 GBD Regions
Bosnia and Herzegovina	80.2968	87.8791	75.3594	86.6643	1.06552	1.01402	Country
Oman	79.8993	89.5493	73.7755	88.3357	1.08301	1.01374	Country
Chile	68.234	84.5368	63.985	83.7174	1.06641	1.00979	Country
Montenegro	87.0719	87.7547	86.0329	86.953	1.01208	1.00922	Country
Belgium	74.9351	87.8936	69.3899	87.1122	1.07991	1.00897	Country
Peru	58.8706	76.7994	52.2911	76.1393	1.12582	1.00867	Country
Canada	89.6207	94.3243	86.9848	93.5311	1.0303	1.00848	Country
Thailand	83.3493	87.3016	75.8815	86.591	1.09841	1.00821	Country
Sweden	78.1014	87.3739	74.9147	86.7082	1.04254	1.00768	Country
Ireland	66.9874	84.7217	60.3264	84.0998	1.11042	1.00739	Country
Egypt	75.6068	84.5955	69.9668	84.0026	1.08061	1.00706	Country
Germany	74.7502	84.2191	68.3795	83.644	1.09317	1.00688	Country
Andorra	86.3482	90.2815	83.7474	89.8003	1.03106	1.00536	Country
Greece	78.707	78.2451	73.6921	77.9024	1.06805	1.0044	Country
Syrian Arab Republic	75.804	89.1315	67.6912	88.9366	1.11985	1.00219	Country
San Marino	83.8096	89.2485	78.7425	89.1087	1.06435	1.00157	Country
Puerto Rico	72.82	91.2429	65.2658	91.1199	1.11575	1.00135	Country
Denmark	74.792	75.707	66.1772	75.6979	1.13018	1.00012	Country
Lebanon	75.3222	88.669	73.0422	88.7004	1.03121	0.999646	Country
South Asia	68.7716	79.204	67.0842	78.9106	1.02515	1.00372	7 GBD Super-Regions
South Asia	68.7716	79.204	67.0842	78.9106	1.02515	1.00372	21 GBD Regions
Israel	63.2076	81.8375	60.256	81.872	1.04898	0.999579	Country
China	72.9171	85.5121	75.8424	85.5949	0.96143	0.999033	Country
Turkmenistan	80.2007	83.9389	82.3972	84.117	0.973342	0.997883	Country
Iran (Islamic Republic of)	74.8359	87.7161	73.9012	87.9098	1.01265	0.997796	Country
Croatia	83.6558	86.7664	79.7973	86.9662	1.04835	0.997703	Country
Nepal	90.5263	88.5268	90.8911	88.8002	0.995986	0.99692	Country
Sub-Saharan Africa	74.2035	79.8704	62.1933	72.4218	1.19311	1.10285	7 GBD Super-Regions
Central Sub-Saharan Africa	69.1671	75.0601	57.5749	73.6563	1.20134	1.01906	21 GBD Regions
United States of America	90.2278	94.5528	89.9838	94.9822	1.00271	0.99548	Country
Cook Islands	86.4032	92.2309	79.6914	92.6505	1.08422	0.995471	Country
Saudi Arabia	74.4443	88.7742	69.5516	89.2047	1.07035	0.995174	Country
Algeria	69.1726	83.2833	66.378	83.8198	1.0421	0.993599	Country
Austria	86.3026	93.4079	83.5611	94.0325	1.03281	0.993358	Country
Taiwan (Province of China)	71.2072	82.4605	72.0009	83.0208	0.988977	0.993252	Country
Eastern Sub-Saharan Africa	76.2475	82.2049	64.6384	76.3896	1.1796	1.07613	21 GBD Regions
Ecuador	42.6806	67.4943	41.6522	67.9636	1.02469	0.993095	Country
Luxembourg	76.2252	89.772	70.9285	90.5375	1.07468	0.991545	Country
Nauru	51.6656	68.4264	53.8386	69.1472	0.959639	0.989576	Country
Slovenia	78.9251	88.1084	78.4568	89.0628	1.00597	0.989284	Country
Uzbekistan	83.5714	78.8897	82.6162	79.7537	1.01156	0.989167	Country
Angola	66.1557	73.5627	55.9789	74.3856	1.1818	0.988937	Country
Albania	85.0641	92.6805	75.5134	93.7831	1.12648	0.988243	Country
Kazakhstan	88.8284	83.9138	88.4827	84.9127	1.00391	0.988236	Country
Seychelles	77.6428	79.4952	76.4682	80.627	1.01536	0.985962	Country
Switzerland	80.1858	87.0998	75.6288	88.4504	1.06025	0.98473	Country
Timor-Leste	32.3027	50.7581	55.9671	51.5501	0.577172	0.984636	Country
Niue	59.982	75.9937	59.2094	77.1894	1.01305	0.984508	Country
Cabo Verde	75.0243	84.2779	58.0522	85.6073	1.29236	0.984471	Country
Malta	62.2467	78.6858	59.0392	80.0362	1.05433	0.983127	Country
Australia	73.8598	88.7656	74.0154	90.4207	0.997899	0.981695	Country
Netherlands	68.3628	86.7241	64.8316	88.3871	1.05447	0.981185	Country
Southern Sub-Saharan Africa	72.9908	76.2142	65.1659	68.6529	1.12008	1.11014	21 GBD Regions
Sudan	62.6508	78.1869	67.7793	79.795	0.924336	0.979847	Country
Qatar	90.1526	91.283	79.8687	93.2136	1.12876	0.979289	Country
Sri Lanka	85.5747	93.5459	80.7963	95.5506	1.05914	0.97902	Country
Equatorial Guinea	66.115	78.6263	54.1541	80.3234	1.22087	0.978871	Country
Bahrain	67.6356	77.7917	55.4488	79.7118	1.21978	0.975912	Country
Guam	80.5142	89.267	75.7241	91.5541	1.06326	0.975019	Country
Western Sub-Saharan Africa	74.3981	79.9734	61.1574	69.5467	1.2165	1.14992	21 GBD Regions
Viet Nam	75.6835	89.2899	77.483	91.8706	0.976776	0.97191	Country
New Zealand	71.7672	87.587	72.2269	90.2067	0.993635	0.970958	Country
Cyprus	38.7066	75.108	49.3908	77.3695	0.78368	0.970771	Country
Kyrgyzstan	78.285	82.3124	83.6192	84.8534	0.936208	0.970054	Country
Bangladesh	82.0511	89.1434	84.8633	92.0995	0.966861	0.967903	Country
Northern Mariana Islands	66.6964	82.1315	72.0107	84.981	0.926202	0.966469	Country
Italy	77.0967	90.1679	72.9792	93.9771	1.05642	0.959466	Country
Brunei Darussalam	79.374	85.4757	79.2961	89.19	1.00098	0.958356	Country
Solomon Islands	67.4936	73.8924	71.9602	77.118	0.93793	0.958172	Country
Norway	83.0896	90.2691	82.1239	94.2923	1.01176	0.957333	Country
Japan	84.5575	93.8643	91.1203	98.2305	0.927976	0.955552	Country
Tuvalu	42.1586	65.8957	43.6803	69.0491	0.965162	0.954331	Country
Monaco	79.9536	86.841	72.5527	91.1127	1.10201	0.953116	Country
Indonesia	73.5985	84.3154	76.9891	88.694	0.955961	0.950632	Country
Armenia	84.6668	76.4137	85.582	80.465	0.989307	0.949652	Country
Congo	67.7461	70.5512	49.721	74.478	1.36253	0.947275	Country
American Samoa	67.6037	75.595	67.7044	80.0488	0.998513	0.944362	Country
Maldives	52.3079	86.7245	63.7716	92.0619	0.820239	0.942024	Country
Tajikistan	76.6725	77.8178	83.6109	82.6309	0.917016	0.941752	Country
Vanuatu	71.0311	75.1371	78.0329	79.9989	0.910271	0.939227	Country
Singapore	82.854	93.77	90.0188	100	0.920407	0.9377	Country
Samoa	61.3124	71.3981	61.199	76.4825	1.00185	0.933522	Country
Bolivia (Plurinational State of)	31.5496	49.9757	26.782	53.5613	1.17802	0.933056	Country
Republic of Korea	73.9184	91.7013	78.5463	99.167	0.941081	0.924716	Country
Haiti	30.4147	52.2009	35.7497	56.5417	0.850766	0.923227	Country
Micronesia (Federated States of)	55.0816	67.2676	64.5598	73.0112	0.853188	0.921332	Country
Democratic People's Republic of Korea	68.3575	65.6674	77.299	71.4533	0.884326	0.919025	Country
Mongolia	58.1682	66.8206	57.434	74.0777	1.01278	0.902034	Country
Mexico	26.8205	52.4097	32.5292	58.4215	0.824505	0.897097	Country
Marshall Islands	55.4711	64.7801	60.1335	72.3209	0.922466	0.895732	Country
Palau	65.2981	74.4476	71.2742	83.6313	0.916153	0.890189	Country
Jordan	63.7955	83.1308	68.4644	93.4993	0.931806	0.889106	Country
Papua New Guinea	58.0576	66.2588	72.0402	75.9891	0.805906	0.871951	Country
Tokelau	45.9332	68.1431	59.2095	79.9085	0.775773	0.852764	Country
Pakistan	64.8361	71.5048	93.1773	91.4906	0.695836	0.781554	Country
Kiribati	41.6245	55.9335	72.0612	79.0942	0.577627	0.707175	Country
Honduras	12.6283	5.95344	26.2351	40.6924	0.481353	0.146304	Country
